# Supplementary material for: TRIM28 promotes HIV-1 latency by SUMOylating CDK9 and inhibiting P-TEFb
Source: eLife. 2019 Jan 17;8:e42426. doi: 10.7554/eLife.42426 (PMC6361614; doi:10.7554/eLife.42426)
Supplement: Supplementary file 1. — SiRNA library, which targeted several cellular pathways within the nucleus including chromatin binding, epigenetic modification, chromatin remodeling, ubiquitination, SUMOylation, and chromosome organization, was transfected into TZM-bl cells respectively. Both library and negative control siRNA were synthesized from RiboBio (Guangzhou, China). [file elife-42426-supp1.xlsx]

## Sheet: Sheet1
Supplementary File 1. SiRNA library used to screen HIV-1 suppression and latency contributors. SiRNA library, which targeted several cellular pathways within nucleus including chromatin binding, epigenetic modification, chromatin remodeling, ubiquitination, SUMOylation, and chromosome organization, was transfected into TZM-bl cells respectively. Both library and negative control siRNA were synthe…
Group/Cellular Pathway	siTarget	Product ID (A)	Product ID (B)	Product ID (C)
Negative Control	siNC	siN05815122147-1-5
Chromatin Binding	siPCNA	stB0005126A-1-5	stB0005126B-1-5	stB0005126C-1-5
	siASF1A	stB0002833A-1-5	stB0002833B-1-5	stB0002833C-1-5
	siASF1B	stB0002849A-1-5	stB0002849B-1-5	stB0002849C-1-5
	siHP1α	stB0002826A-1-5	stB0002826B-1-5	stB0002826C-1-5
	siHP1β	stB0002815A-1-5	stB0002815B-1-5	stB0002815C-1-5
	siHP1γ	stB0002817A-1-5	stB0002817B-1-5	stB0002817C-1-5
	siCTCF	stB0009638A-1-5	stB0009638B-1-5	stB0009638C-1-5
	siCTCFL	stB0015682A-1-5	stB0015682B-1-5	stB0015682C-1-5
	siMBD1	stB0002765A-1-5	stB0002765B-1-5	stB0002765C-1-5
	siMBD2	stB0002791A-1-5	stB0002791B-1-5	stB0002791C-1-5
Epigenetic Modification	siHDAC1	stB0001570A-1-5	stB0001570B-1-5	stB0001570C-1-5
	siHDAC2	stB0001571A-1-5	stB0001571B-1-5	stB0001571C-1-5
	siHDAC3	stB0001590A-1-5	stB0001590B-1-5	stB0001590C-1-5
	siHDAC4	stB0001595A-1-5	stB0001595B-1-5	stB0001595C-1-5
	siHDAC5	stB0001597A-1-5	stB0001597B-1-5	stB0001597C-1-5
	siHDAC7	stB0001609A-1-5	stB0001609B-1-5	stB0001609C-1-5
	siHDAC8	stB0001613A-1-5	stB0001613B-1-5	stB0001613C-1-5
	siHDAC9	stB0001594A-1-5	stB0001594B-1-5	stB0001594C-1-5
	siSIRT1	stB0002824A-1-5	stB0002824B-1-5	stB0002824C-1-5
	siSIRT3	stB0010292A-1-5	stB0010292B-1-5	stB0010292C-1-5
	siSIRT6	stB0011380A-1-5	stB0011380B-1-5	stB0011380C-1-5
	siSIRT7	stB0011379A-1-5	stB0011379B-1-5	stB0011379C-1-5
	siHDAC11	stB0001617A-1-5	stB0001617B-1-5	stB0001617C-1-5
	TASOR	stB0010207A-1-5	stB0010207B-1-5	stB0010207C-1-5
	MPHOSPH8	stB0011635A-1-5	stB0011635B-1-5	stB0011635C-1-5
	PPHLN1	stB0011374A-1-5	stB0011374B-1-5	stB0011374C-1-5
	siSETDB1	stB0002802A-1-5	stB0002802B-1-5	stB0002802C-1-5
	siSETDB2	stB0014000A-1-5	stB0014000B-1-5	stB0014000C-1-5
	siSUV39H1	stB0002775A-1-5	stB0002775B-1-5	stB0002775C-1-5
	siSUV39H2	stB0002858A-1-5	stB0002858B-1-5	stB0002858C-1-5
	siG9A	stB0002814A-1-5	stB0002814B-1-5	stB0002814C-1-5
	siGLP	stB0002859A-1-5	stB0002859B-1-5	stB0002859C-1-5
	siPRDM2	stB0008413A-1-5	stB0008413B-1-5	stB0008413C-1-5
	siKMT5A	stB0005061A-1-5	stB0005061B-1-5	stB0005061C-1-5
	siKMT5B	stB0002838A-1-5	stB0002838B-1-5	stB0002838C-1-5
	siKMT5C	stB0005052A-1-5	stB0005052B-1-5	stB0005052C-1-5
	siEZH2	stB0002755A-1-5	stB0002755B-1-5	stB0002755C-1-5
	siKDM1A	stB0002821A-1-5	stB0002821B-1-5	stB0002821C-1-5
	siKDM2A	stB0002820A-1-5	stB0002820B-1-5	stB0002820C-1-5
	siKDM2B	stB0005049A-1-5	stB0005049B-1-5	stB0005049C-1-5
	siKDM5A	stB0003846A-1-5	stB0003846B-1-5	stB0003846C-1-5
	siKDM4A	stB0009098A-1-5	stB0009098B-1-5	stB0009098C-1-5
	siKDM4C	stB0010085A-1-5	stB0010085B-1-5	stB0010085C-1-5
	siDNMT1	stB0002746A-1-5	stB0002746B-1-5	stB0002746C-1-5
	siDNMT3A	stB0002748A-1-5	stB0002748B-1-5	stB0002748C-1-5
Chromatin Remodeling	siCBX2	stB0005050A-1-5	stB0005050B-1-5	stB0005050C-1-5
	siCBX4	stB0002787A-1-5	stB0002787B-1-5	stB0002787C-1-5
	siCBX8	stB0002853A-1-5	stB0002853B-1-5	stB0002853C-1-5
	siEED	stB0002789A-1-5	stB0002789B-1-5	stB0002789C-1-5
	siSUZ12	stB0002828A-1-5	stB0002828B-1-5	stB0002828C-1-5
	siRBBP7	stB0002012A-1-5	stB0002012B-1-5	stB0002012C-1-5
	siMTA2	stB0002795A-1-5	stB0002795B-1-5	stB0002795C-1-5
	siCHD3	stB0001567A-1-5	stB0001567B-1-5	stB0001567C-1-5
	siCHD4	stB0001568A-1-5	stB0001568B-1-5	stB0001568C-1-5
	siINO80	stB0002844A-1-5	stB0002844B-1-5	stB0002844C-1-5
Ubiquitination	siUBB	stB0008216A-1-5	stB0008216B-1-5	stB0008216C-1-5
	siUBC	stB0008217A-1-5	stB0008217B-1-5	stB0008217C-1-5
	siUBA52	stB0008215A-1-5	stB0008215B-1-5	stB0008215C-1-5
	siRPS27A	stB0007741A-1-5	stB0007741B-1-5	stB0007741C-1-5
	siUBA1	stB0000903A-1-5	stB0000903B-1-5	stB0000903C-1-5
	siUBA3	stB0000904A-1-5	stB0000904B-1-5	stB0000904C-1-5
	siUBA5	stB0000912A-1-5	stB0000912B-1-5	stB0000912C-1-5
	siUSP1	stB0005289A-1-5	stB0005289B-1-5	stB0005289C-1-5
	siUSP2	stB0005298A-1-5	stB0005298B-1-5	stB0005298C-1-5
	siUSP3	stB0005305A-1-5	stB0005305B-1-5	stB0005305C-1-5
	siUSP4	stB0005306A-1-5	stB0005306B-1-5	stB0005306C-1-5
	siUSP5	stB0005307A-1-5	stB0005307B-1-5	stB0005307C-1-5
	siUSP6	stB0005308A-1-5	stB0005308B-1-5	stB0005308C-1-5
	siUSP7	stB0005309A-1-5	stB0005309B-1-5	stB0005309C-1-5
	siUSP8	stB0005310A-1-5	stB0005310B-1-5	stB0005310C-1-5
	siUSP9X	stB0005311A-1-5	stB0005311B-1-5	stB0005311C-1-5
	siUSP9Y	stB0005312A-1-5	stB0005312B-1-5	stB0005312C-1-5
	siUSP10	stB0005290A-1-5	stB0005290B-1-5	stB0005290C-1-5
	siUSP11	stB0005291A-1-5	stB0005291B-1-5	stB0005291C-1-5
	siUSP12	stB0005345A-1-5	stB0005345B-1-5	stB0005345C-1-5
	siUSP13	stB0005292A-1-5	stB0005292B-1-5	stB0005292C-1-5
	siUSP14	stB0005293A-1-5	stB0005293B-1-5	stB0005293C-1-5
	siUSP15	stB0005294A-1-5	stB0005294B-1-5	stB0005294C-1-5
	siUSP16	stB0005295A-1-5	stB0005295B-1-5	stB0005295C-1-5
	siUSP17L1	stB0018846A-1-5	stB0018846B-1-5	stB0018846C-1-5
	siUSP17L2	stB0001986A-1-5	stB0001986B-1-5	stB0001986C-1-5
	siUSP17L3	stB0018847A-1-5	stB0018847B-1-5	stB0018847C-1-5
	siUSP17L5	stB0019905A-1-5	stB0019905B-1-5	stB0019905C-1-5
	siUSP18	stB0005296A-1-5	stB0005296B-1-5	stB0005296C-1-5
	siUSP19	stB0005297A-1-5	stB0005297B-1-5	stB0005297C-1-5
	siUSP20	stB0005299A-1-5	stB0005299B-1-5	stB0005299C-1-5
	siUSP21	stB0005300A-1-5	stB0005300B-1-5	stB0005300C-1-5
	siUSP22	stB0005301A-1-5	stB0005301B-1-5	stB0005301C-1-5
	siUSP24	stB0005302A-1-5	stB0005302B-1-5	stB0005302C-1-5
	siUSP25	stB0005303A-1-5	stB0005303B-1-5	stB0005303C-1-5
	siUSP26	stB0005313A-1-5	stB0005313B-1-5	stB0005313C-1-5
	siUSP27X	stB0005314A-1-5	stB0005314B-1-5	stB0005314C-1-5
	siUSP28	stB0005304A-1-5	stB0005304B-1-5	stB0005304C-1-5
	siUSP29	stB0005323A-1-5	stB0005323B-1-5	stB0005323C-1-5
	siUSP30	stB0005333A-1-5	stB0005333B-1-5	stB0005333C-1-5
	siUSP31	stB0005328A-1-5	stB0005328B-1-5	stB0005328C-1-5
	siUSP32	stB0005324A-1-5	stB0005324B-1-5	stB0005324C-1-5
	siUSP33	stB0005327A-1-5	stB0005327B-1-5	stB0005327C-1-5
	siUSP34	stB0005334A-1-5	stB0005334B-1-5	stB0005334C-1-5
	siUSP35	stB0005329A-1-5	stB0005329B-1-5	stB0005329C-1-5
	siUSP36	stB0005330A-1-5	stB0005330B-1-5	stB0005330C-1-5
	siUSP37	stB0005331A-1-5	stB0005331B-1-5	stB0005331C-1-5
	siUSP38	stB0005335A-1-5	stB0005335B-1-5	stB0005335C-1-5
	siUSP40	stB0005337A-1-5	stB0005337B-1-5	stB0005337C-1-5
	siUSP41	stB0005447A-1-5	stB0005447B-1-5	stB0005447C-1-5
	siUSP42	stB0005336A-1-5	stB0005336B-1-5	stB0005336C-1-5
	siUSP43	stB0005339A-1-5	stB0005339B-1-5	stB0005339C-1-5
	siUSP44	stB0005332A-1-5	stB0005332B-1-5	stB0005332C-1-5
	siUSP45	stB0005344A-1-5	stB0005344B-1-5	stB0005344C-1-5
	siUSP46	stB0005341A-1-5	stB0005341B-1-5	stB0005341C-1-5
	siUSP47	stB0005342A-1-5	stB0005342B-1-5	stB0005342C-1-5
	siUSP48	stB0005322A-1-5	stB0005322B-1-5	stB0005322C-1-5
	siUSP49	stB0000909A-1-5	stB0000909B-1-5	stB0000909C-1-5
	siUSP51	stB0005346A-1-5	stB0005346B-1-5	stB0005346C-1-5
	siOTUB1	stB0001967A-1-5	stB0001967B-1-5	stB0001967C-1-5
	siOTUB2	stB0001973A-1-5	stB0001973B-1-5	stB0001973C-1-5
	siOTUD1	stB0001985A-1-5	stB0001985B-1-5	stB0001985C-1-5
	siOTUD3	stB0010194A-1-5	stB0010194B-1-5	stB0010194C-1-5
	siOTUD4	stB0001963A-1-5	stB0001963B-1-5	stB0001963C-1-5
	siOTUD5	stB0001966A-1-5	stB0001966B-1-5	stB0001966C-1-5
	siOTUD6A	stB0001982A-1-5	stB0001982B-1-5	stB0001982C-1-5
	siOTUD6B	stB0001962A-1-5	stB0001962B-1-5	stB0001962C-1-5
	siOTUD7A	stB0001983A-1-5	stB0001983B-1-5	stB0001983C-1-5
	siOTUD7B	stB0001968A-1-5	stB0001968B-1-5	stB0001968C-1-5
	siOTULIN	stB0014571A-1-5	stB0014571B-1-5	stB0014571C-1-5
	siATXN3	stB0001947A-1-5	stB0001947B-1-5	stB0001947C-1-5
	siATXN3L	stB0001978A-1-5	stB0001978B-1-5	stB0001978C-1-5
	siBAP1	stB0001547A-1-5	stB0001547B-1-5	stB0001547C-1-5
	siBRCC3	stB0001975A-1-5	stB0001975B-1-5	stB0001975C-1-5
	siCOPS5	stB0001957A-1-5	stB0001957B-1-5	stB0001957C-1-5
	siCYLD	stB0001946A-1-5	stB0001946B-1-5	stB0001946C-1-5
	siEIF3F	stB0001950A-1-5	stB0001950B-1-5	stB0001950C-1-5
	siFAM63A	stB0012249A-1-5	stB0012249B-1-5	stB0012249C-1-5
	siFAM63B	stB0011619A-1-5	stB0011619B-1-5	stB0011619C-1-5
	siJOSD1	stB0001952A-1-5	stB0001952B-1-5	stB0001952C-1-5
	siJOSD2	stB0001981A-1-5	stB0001981B-1-5	stB0001981C-1-5
	siMPND	stB0001977A-1-5	stB0001977B-1-5	stB0001977C-1-5
	siMYSM1	stB0001979A-1-5	stB0001979B-1-5	stB0001979C-1-5
	siPSMD14	stB0001954A-1-5	stB0001954B-1-5	stB0001954C-1-5
	siSTAMBP	stB0001955A-1-5	stB0001955B-1-5	stB0001955C-1-5
	siSTAMBPL1	stB0001971A-1-5	stB0001971B-1-5	stB0001971C-1-5
	siTNFAIP3	stB0001949A-1-5	stB0001949B-1-5	stB0001949C-1-5
	siUCHL1	stB0001545A-1-5	stB0001545B-1-5	stB0001545C-1-5
	siUCHL3	stB0001546A-1-5	stB0001546B-1-5	stB0001546C-1-5
	siUCHL5	stB0001556A-1-5	stB0001556B-1-5	stB0001556C-1-5
	siVCPIP1	stB0001976A-1-5	stB0001976B-1-5	stB0001976C-1-5
	siYOD1	stB0001965A-1-5	stB0001965B-1-5	stB0001965C-1-5
	siZRANB1	stB0001964A-1-5	stB0001964B-1-5	stB0001964C-1-5
SUMOylation	siSUMO1	stB0008219A-1-5	stB0008219B-1-5	stB0008219C-1-5
	siSUMO2	stB0007937A-1-5	stB0007937B-1-5	stB0007937C-1-5
	siSUMO3	stB0007936A-1-5	stB0007936B-1-5	stB0007936C-1-5
	siSUMO4	stB0017657A-1-5	stB0017657B-1-5	stB0017657C-1-5
	siSAE1	stB0000917A-1-5	stB0000917B-1-5	stB0000917C-1-5
	siUBA2	stB0005351A-1-5	stB0005351B-1-5	stB0005351C-1-5
	siUBC9	stB0005284A-1-5	stB0005284B-1-5	stB0005284C-1-5
	siTRIM28	stB0004950A-1-5	stB0004950B-1-5	stB0004950C-1-5
	PIAS1	stB0008627A-1-5	stB0008627B-1-5	stB0008627C-1-5
	PIAS2	stB0008820A-1-5	stB0008820B-1-5	stB0008820C-1-5
	PIAS3	stB0009488A-1-5	stB0009488B-1-5	stB0009488C-1-5
	PIAS4	stB0011395A-1-5	stB0011395B-1-5	stB0011395C-1-5
	RANBP2	stB0001635A-1-5	stB0001635B-1-5	stB0001635C-1-5
	TOPORS	stB0009394A-1-5	stB0009394B-1-5	stB0009394C-1-5
	RASD2	stB0002374A-1-5	stB0002374B-1-5	stB0002374C-1-5
	siSENP1	stB0001961A-1-5	stB0001961B-1-5	stB0001961C-1-5
	siSENP2	stB0001972A-1-5	stB0001972B-1-5	stB0001972C-1-5
	siSENP3	stB0001960A-1-5	stB0001960B-1-5	stB0001960C-1-5
	siSENP5	stB0001984A-1-5	stB0001984B-1-5	stB0001984C-1-5
	siSENP6	stB0001959A-1-5	stB0001959B-1-5	stB0001959C-1-5
	siSENP7	stB0001970A-1-5	stB0001970B-1-5	stB0001970C-1-5
Chromosome Oganization	siSMC1	stB0002784A-1-5	stB0002784B-1-5	stB0002784C-1-5
	siSMC3	stB0002794A-1-5	stB0002794B-1-5	stB0002794C-1-5
	siRAD21	stB0002770A-1-5	stB0002770B-1-5	stB0002770C-1-5
	siSTAG1	stB0003357A-1-5	stB0003357B-1-5	stB0003357C-1-5
	siSTAG2	stB0009665A-1-5	stB0009665B-1-5	stB0009665C-1-5
	siCAP-H	stB0010284A-1-5	stB0010284B-1-5	stB0010284C-1-5
	siCAP-D2	stB0009259A-1-5	stB0009259B-1-5	stB0009259C-1-5
	siCAP-G	stB0005847B-1-5	stB0005847B-1-5	stB0005847C-1-5
	siSMC2	stB0002811A-1-5	stB0002811B-1-5	stB0002811C-1-5
	siSMC4	stB0002805A-1-5	stB0002805B-1-5	stB0002805C-1-5
	siCAP-H2	stB0010942A-1-5	stB0010942B-1-5	stB0010942C-1-5
	siCAP-D3	stB0010229A-1-5	stB0010229B-1-5	stB0010229C-1-5
	siCAP-G2	stB0011725A-1-5	stB0011725B-1-5	stB0011725C-1-5
