# Supplementary material for: TRIM28 promotes HIV-1 latency by SUMOylating CDK9 and inhibiting P-TEFb
Source: eLife. 2019 Jan 17;8:e42426. doi: 10.7554/eLife.42426 (PMC6361614; doi:10.7554/eLife.42426)
Supplement: Supplementary file 2. — Eight ChIP-qPCR primers targeting integrated HIV-1 reporter provirus in TZM-bl cell line were designed. G5: Cellular DNA and viral 5’LTR junction; A: Nucleosome 0 assembly site; B: Nucleosome free region; C: Nucleosome one assembly site; V5: Viral 5’LTR and gag leader sequence junction; L: Luciferase region; V3: Viral poly purine tract and 3’LTR junction; G3: Viral 3’LTR and cellular DNA junction. For ChIP-qPCR conducted in J-Lat 10.6, G5’ represented cellular DNA and viral 5’LTR junction; E represented envelop; G3’ represented viral 3’LTR and cellular DNA junction; A, B, C, V5 and V3 represented as in TZM-bl cell lines. [file elife-42426-supp2.xlsx]

## Sheet: Sheet1
Supplementary File 2. ChIP primers used to explore the enrichment of target proteins on HIV-1. Eight ChIP-qPCR primers targeting integrated HIV-1 in TZM-bl cell line were designed. G5: Cellular DNA and viral 5’LTR junction; A: Nucleosome 0 assembly site; B: Nucleosome free region; C: Nucleosome 1 assembly site; V5: Viral 5’LTR and gag leader sequence junction; L: Luciferase region; V3: Viral poly…
Primer Name	Primer Sequence (5’ to 3’)
TZM-G5-F	ACACTCCTGATCCTGGGCAT
TZM-G5-R	CGTTGGGAGTGAATTAGCCCT
HIV-A-F	TACCACACACAAGGCTACTTCC
HIV-A-R	GTGTAACAAGCGGGTGTTCTCT
HIV-B-F	TTGACAGCCGCCTAGCATTT
HIV-B-R	GGAAAGTCCCCAGCGGAAAG
HIV-C-F	CTGGGAGCTCTCTGGCTAAC
HIV-C-R	AGACGGGCACACACTACTTG
HIV-V5-F	GGAAAATCTCTAGCAGTGGCG
HIV-V5-R	CGTACTCACCAGTCGCCG
TZM-L-F	AAGAGATACGCCCTGGTTCC
TZM-L-R	TCATAGCTTCTGCCAACCGAA
HIV-V3-F	GGGTTTTCCAGTCACACCTCA
HIV-V3-R	TCTTCGTTGGGAGTGAATTAGCC
TZM-G3-F	TCAGACCCTTTTAGTCAGTGTGG
TZM-G3-R	TGCTTGAGGCACGATTTTCC
10.6-G5-F	ACAGTGCTGTTAAAACACAAATTGC
10.6-G5-R	TCTTGTCTTCGTTGGGAGTGAA
10.6-E-F	GCACCATGCTCCTTGGGATATT
10.6-E-R	TAGAGTGGTGGTTGCTTCCTTC
10.6-G3-F	CCCTTTTAGTCAGTGTGGAAAATCT
10.6-G3-R	GTCTCATCCTTGCTACTGTTTTGA
