# Supplementary material for: TRIM28 promotes HIV-1 latency by SUMOylating CDK9 and inhibiting P-TEFb
Source: eLife. 2019 Jan 17;8:e42426. doi: 10.7554/eLife.42426 (PMC6361614; doi:10.7554/eLife.42426)
Supplement: Supplementary file 3. — The sequences of SUMO1-Q92R, SUMO2-Q88R and SUMO4-Q88R mutants, which mimicked yeast SUMO Smt3 to enable efficient identification of SUMO-acceptor lysines by MS, were represented below. Table also listed the major CDK9 mutants used in reversing mutation assay to identify SUMOylation sites on CDK9. All the sequences were verified by Sanger Sequencing to insure the accuracy. [file elife-42426-supp3.xlsx]

## Sheet: Sheet1
Supplementary File 3. SUMO mutants used in SUMO-MS and CDK9 mutants used to identify SUMOylation sites. The sequences of SUMO1-Q92R, SUMO2-Q88R and SUMO4-Q88R mutants, which mimicked yeast SUMO Smt3 to enable efficient identification of SUMO-acceptor lysines by MS, were represented below. Table also listed the major CDK9 mutants used in reversing mutation assay to identify SUMOylation sites on CD…
Clone Number	Name	Sequence
1	10His-SUMO1-Q92R	ATGTCTGACCAGGAGGCAAAACCTTCAACTGAGGACTTGGGGGATAAGAAGGAAGGTGAATATATTAAACTCAAAGTCATTGGACAGGATAGCAGTGAGATTCACTTCAAAGTGAAAATGACAACACATCTCAAGAAACTCAAAGAATCATACTGTCAAAGACAGGGTGTTCCAATGAATTCACTCAGGTTTCTCTTTGAGGGTCAGAGAATTGCTGATAATCATACTCCAAAAGAACTGGGAATGGAGGAAGAAGATGTGATTGAAGTTTATCGAGAACAAACGGGGGGTTAA
2	10His-SUMO2-Q88R	ATGGCCGACGAAAAGCCCAAGGAAGGAGTCAAGACTGAGAACAACGATCATATTAATTTGAAGGTGGCGGGGCAGGATGGTTCTGTGGTGCAGTTTAAGATTAAGAGGCATACACCACTTAGTAAACTAATGAAAGCCTATTGTGAACGACAGGGATTGTCAATGAGGCAGATCAGATTCCGATTTGACGGGCAACCAATCAATGAAACAGACACACCTGCACAGTTGGAAATGGAGGATGAAGATACAATTGATGTGTTCCGACAGCAGACGGGAGGTTAA
3	10His-SUMO4-Q88R	ATGGCCAACGAAAAGCCCACAGAAGAAGTCAAGACTGAGAACAACAATCATATTAATTTGAAGGTGGCGGGACAGGATGGTTCTGTGGTGCAGTTTAAGATTAAGAGGCAGACACCACTTAGTAAACTAATGAAAGCCTATTGTGAACCACGGGGATTGTCAATGAAGCAGATCAGATTCCGATTTGGTGGGCAACCAATCAGTGGAACAGACAAACCTGCACAGTTGGAAATGGAAGATGAAGATACAATTGATGTGTTTCGACAGCCTACGGGAGGTTAA
4	3HA-CDK9-KKR	ATGGCAAAGCAGTACGACTCGGTGGAGTGCCCTTTTTGTGATGAAGTTTCCAAATACGAGAAGCTCGCCAAGATCGGTCAAGGCACCTTCGGGGAGGTGTTCAAGGCCAGGCACCGCAAGACCGGCCAGAAGGTGGCTCTGAAGAAGGTGCTGATGGAAAACGAGAAGGAGGGGTTCCCCATTACAGCCTTGCGGGAGATCAAGATCCTTCAGCTTCTAAAACACGAGAATGTGGTCAACTTGATTGAGATTTGTCGAACCAAAGCTTCCCCCTATAACCGCTGCAAGGGTAGTATATACCTGGTGTTCGACTTCTGCGAGCATGACCTTGCTGGGCTGTTGAGCAATGTTTTGGTCAAGTTCACGCTGTCTGAGATCAAGAGGGTGATGCAGATGCTG…
5	3HA-CDK9-RRK	ATGGCAAGGCAGTACGACTCGGTGGAGTGCCCTTTTTGTGATGAAGTTTCCAGATACGAGAGGCTCGCCAGGATCGGTCAAGGCACCTTCGGGGAGGTGTTCAGGGCCAGGCACCGCAGGACCGGCCAGAGGGTGGCTCTGAGGAGGGTGCTGATGGAAAACGAGAGGGAGGGGTTCCCCATTACAGCCTTGCGGGAGATCAGGATCCTTCAGCTTCTAAGACACGAGAATGTGGTCAACTTGATTGAGATTTGTCGAACCAGAGCTTCCCCCTATAACCGCTGCAGGGGTAGTATATACCTGGTGTTCGACTTCTGCGAGCATGACCTTGCTGGGCTGTTGAGCAATGTTTTGGTCAGGTTCACGCTGTCTGAGATCAGGAGGGTGATGCAGATGCTG…
6	3HA-CDK9-RKK	ATGGCAAGGCAGTACGACTCGGTGGAGTGCCCTTTTTGTGATGAAGTTTCCAGATACGAGAGGCTCGCCAGGATCGGTCAAGGCACCTTCGGGGAGGTGTTCAGGGCCAGGCACCGCAGGACCGGCCAGAGGGTGGCTCTGAGGAGGGTGCTGATGGAAAACGAGAGGGAGGGGTTCCCCATTACAGCCTTGCGGGAGATCAAGATCCTTCAGCTTCTAAAACACGAGAATGTGGTCAACTTGATTGAGATTTGTCGAACCAAAGCTTCCCCCTATAACCGCTGCAAGGGTAGTATATACCTGGTGTTCGACTTCTGCGAGCATGACCTTGCTGGGCTGTTGAGCAATGTTTTGGTCAAGTTCACGCTGTCTGAGATCAAGAGGGTGATGCAGATGCTG…
7	3HA-CDK9-KRR	ATGGCAAAGCAGTACGACTCGGTGGAGTGCCCTTTTTGTGATGAAGTTTCCAAATACGAGAAGCTCGCCAAGATCGGTCAAGGCACCTTCGGGGAGGTGTTCAAGGCCAGGCACCGCAAGACCGGCCAGAAGGTGGCTCTGAAGAAGGTGCTGATGGAAAACGAGAAGGAGGGGTTCCCCATTACAGCCTTGCGGGAGATCAGGATCCTTCAGCTTCTAAGACACGAGAATGTGGTCAACTTGATTGAGATTTGTCGAACCAGAGCTTCCCCCTATAACCGCTGCAGGGGTAGTATATACCTGGTGTTCGACTTCTGCGAGCATGACCTTGCTGGGCTGTTGAGCAATGTTTTGGTCAGGTTCACGCTGTCTGAGATCAGGAGGGTGATGCAGATGCTG…
8	3HA-CDK9-KRK	ATGGCAAAGCAGTACGACTCGGTGGAGTGCCCTTTTTGTGATGAAGTTTCCAAATACGAGAAGCTCGCCAAGATCGGTCAAGGCACCTTCGGGGAGGTGTTCAAGGCCAGGCACCGCAAGACCGGCCAGAAGGTGGCTCTGAAGAAGGTGCTGATGGAAAACGAGAAGGAGGGGTTCCCCATTACAGCCTTGCGGGAGATCAGGATCCTTCAGCTTCTAAGACACGAGAATGTGGTCAACTTGATTGAGATTTGTCGAACCAGAGCTTCCCCCTATAACCGCTGCAGGGGTAGTATATACCTGGTGTTCGACTTCTGCGAGCATGACCTTGCTGGGCTGTTGAGCAATGTTTTGGTCAGGTTCACGCTGTCTGAGATCAGGAGGGTGATGCAGATGCTG…
9	3HA-CDK9-RKR	ATGGCAAGGCAGTACGACTCGGTGGAGTGCCCTTTTTGTGATGAAGTTTCCAGATACGAGAGGCTCGCCAGGATCGGTCAAGGCACCTTCGGGGAGGTGTTCAGGGCCAGGCACCGCAGGACCGGCCAGAGGGTGGCTCTGAGGAGGGTGCTGATGGAAAACGAGAGGGAGGGGTTCCCCATTACAGCCTTGCGGGAGATCAAGATCCTTCAGCTTCTAAAACACGAGAATGTGGTCAACTTGATTGAGATTTGTCGAACCAAAGCTTCCCCCTATAACCGCTGCAAGGGTAGTATATACCTGGTGTTCGACTTCTGCGAGCATGACCTTGCTGGGCTGTTGAGCAATGTTTTGGTCAAGTTCACGCTGTCTGAGATCAAGAGGGTGATGCAGATGCTG…
10	3HA-CDK9-K0R	ATGGCAAGGCAGTACGACTCGGTGGAGTGCCCTTTTTGTGATGAAGTTTCCAGATACGAGAGGCTCGCCAGGATCGGTCAAGGCACCTTCGGGGAGGTGTTCAGGGCCAGGCACCGCAGGACCGGCCAGAGGGTGGCTCTGAGGAGGGTGCTGATGGAAAACGAGAGGGAGGGGTTCCCCATTACAGCCTTGCGGGAGATCAGGATCCTTCAGCTTCTAAGACACGAGAATGTGGTCAACTTGATTGAGATTTGTCGAACCAGAGCTTCCCCCTATAACCGCTGCAGGGGTAGTATATACCTGGTGTTCGACTTCTGCGAGCATGACCTTGCTGGGCTGTTGAGCAATGTTTTGGTCAGGTTCACGCTGTCTGAGATCAGGAGGGTGATGCAGATGCTG…
11	3HA-CDK9-K0R-R3K	ATGGCAAAGCAGTACGACTCGGTGGAGTGCCCTTTTTGTGATGAAGTTTCCAGATACGAGAGGCTCGCCAGGATCGGTCAAGGCACCTTCGGGGAGGTGTTCAGGGCCAGGCACCGCAGGACCGGCCAGAGGGTGGCTCTGAGGAGGGTGCTGATGGAAAACGAGAGGGAGGGGTTCCCCATTACAGCCTTGCGGGAGATCAGGATCCTTCAGCTTCTAAGACACGAGAATGTGGTCAACTTGATTGAGATTTGTCGAACCAGAGCTTCCCCCTATAACCGCTGCAGGGGTAGTATATACCTGGTGTTCGACTTCTGCGAGCATGACCTTGCTGGGCTGTTGAGCAATGTTTTGGTCAGGTTCACGCTGTCTGAGATCAGGAGGGTGATGCAGATGCTG…
12	3HA-CDK9-K0R-R18K	ATGGCAAGGCAGTACGACTCGGTGGAGTGCCCTTTTTGTGATGAAGTTTCCAAATACGAGAGGCTCGCCAGGATCGGTCAAGGCACCTTCGGGGAGGTGTTCAGGGCCAGGCACCGCAGGACCGGCCAGAGGGTGGCTCTGAGGAGGGTGCTGATGGAAAACGAGAGGGAGGGGTTCCCCATTACAGCCTTGCGGGAGATCAGGATCCTTCAGCTTCTAAGACACGAGAATGTGGTCAACTTGATTGAGATTTGTCGAACCAGAGCTTCCCCCTATAACCGCTGCAGGGGTAGTATATACCTGGTGTTCGACTTCTGCGAGCATGACCTTGCTGGGCTGTTGAGCAATGTTTTGGTCAGGTTCACGCTGTCTGAGATCAGGAGGGTGATGCAGATGCTG…
13	3HA-CDK9-K0R-R21K	ATGGCAAGGCAGTACGACTCGGTGGAGTGCCCTTTTTGTGATGAAGTTTCCAGATACGAGAAGCTCGCCAGGATCGGTCAAGGCACCTTCGGGGAGGTGTTCAGGGCCAGGCACCGCAGGACCGGCCAGAGGGTGGCTCTGAGGAGGGTGCTGATGGAAAACGAGAGGGAGGGGTTCCCCATTACAGCCTTGCGGGAGATCAGGATCCTTCAGCTTCTAAGACACGAGAATGTGGTCAACTTGATTGAGATTTGTCGAACCAGAGCTTCCCCCTATAACCGCTGCAGGGGTAGTATATACCTGGTGTTCGACTTCTGCGAGCATGACCTTGCTGGGCTGTTGAGCAATGTTTTGGTCAGGTTCACGCTGTCTGAGATCAGGAGGGTGATGCAGATGCTG…
14	3HA-CDK9-K0R-R24K	ATGGCAAGGCAGTACGACTCGGTGGAGTGCCCTTTTTGTGATGAAGTTTCCAGATACGAGAGGCTCGCCAAGATCGGTCAAGGCACCTTCGGGGAGGTGTTCAGGGCCAGGCACCGCAGGACCGGCCAGAGGGTGGCTCTGAGGAGGGTGCTGATGGAAAACGAGAGGGAGGGGTTCCCCATTACAGCCTTGCGGGAGATCAGGATCCTTCAGCTTCTAAGACACGAGAATGTGGTCAACTTGATTGAGATTTGTCGAACCAGAGCTTCCCCCTATAACCGCTGCAGGGGTAGTATATACCTGGTGTTCGACTTCTGCGAGCATGACCTTGCTGGGCTGTTGAGCAATGTTTTGGTCAGGTTCACGCTGTCTGAGATCAGGAGGGTGATGCAGATGCTG…
15	3HA-CDK9-K0R-R35K	ATGGCAAGGCAGTACGACTCGGTGGAGTGCCCTTTTTGTGATGAAGTTTCCAGATACGAGAGGCTCGCCAGGATCGGTCAAGGCACCTTCGGGGAGGTGTTCAAGGCCAGGCACCGCAGGACCGGCCAGAGGGTGGCTCTGAGGAGGGTGCTGATGGAAAACGAGAGGGAGGGGTTCCCCATTACAGCCTTGCGGGAGATCAGGATCCTTCAGCTTCTAAGACACGAGAATGTGGTCAACTTGATTGAGATTTGTCGAACCAGAGCTTCCCCCTATAACCGCTGCAGGGGTAGTATATACCTGGTGTTCGACTTCTGCGAGCATGACCTTGCTGGGCTGTTGAGCAATGTTTTGGTCAGGTTCACGCTGTCTGAGATCAGGAGGGTGATGCAGATGCTG…
16	3HA-CDK9-K0R-R40K	ATGGCAAGGCAGTACGACTCGGTGGAGTGCCCTTTTTGTGATGAAGTTTCCAGATACGAGAGGCTCGCCAGGATCGGTCAAGGCACCTTCGGGGAGGTGTTCAGGGCCAGGCACCGCAAGACCGGCCAGAGGGTGGCTCTGAGGAGGGTGCTGATGGAAAACGAGAGGGAGGGGTTCCCCATTACAGCCTTGCGGGAGATCAGGATCCTTCAGCTTCTAAGACACGAGAATGTGGTCAACTTGATTGAGATTTGTCGAACCAGAGCTTCCCCCTATAACCGCTGCAGGGGTAGTATATACCTGGTGTTCGACTTCTGCGAGCATGACCTTGCTGGGCTGTTGAGCAATGTTTTGGTCAGGTTCACGCTGTCTGAGATCAGGAGGGTGATGCAGATGCTG…
17	3HA-CDK9-K0R-R44K	ATGGCAAGGCAGTACGACTCGGTGGAGTGCCCTTTTTGTGATGAAGTTTCCAGATACGAGAGGCTCGCCAGGATCGGTCAAGGCACCTTCGGGGAGGTGTTCAGGGCCAGGCACCGCAGGACCGGCCAGAAGGTGGCTCTGAGGAGGGTGCTGATGGAAAACGAGAGGGAGGGGTTCCCCATTACAGCCTTGCGGGAGATCAGGATCCTTCAGCTTCTAAGACACGAGAATGTGGTCAACTTGATTGAGATTTGTCGAACCAGAGCTTCCCCCTATAACCGCTGCAGGGGTAGTATATACCTGGTGTTCGACTTCTGCGAGCATGACCTTGCTGGGCTGTTGAGCAATGTTTTGGTCAGGTTCACGCTGTCTGAGATCAGGAGGGTGATGCAGATGCTG…
18	3HA-CDK9-K0R-R48K	ATGGCAAGGCAGTACGACTCGGTGGAGTGCCCTTTTTGTGATGAAGTTTCCAGATACGAGAGGCTCGCCAGGATCGGTCAAGGCACCTTCGGGGAGGTGTTCAGGGCCAGGCACCGCAGGACCGGCCAGAGGGTGGCTCTGAAGAGGGTGCTGATGGAAAACGAGAGGGAGGGGTTCCCCATTACAGCCTTGCGGGAGATCAGGATCCTTCAGCTTCTAAGACACGAGAATGTGGTCAACTTGATTGAGATTTGTCGAACCAGAGCTTCCCCCTATAACCGCTGCAGGGGTAGTATATACCTGGTGTTCGACTTCTGCGAGCATGACCTTGCTGGGCTGTTGAGCAATGTTTTGGTCAGGTTCACGCTGTCTGAGATCAGGAGGGTGATGCAGATGCTG…
19	3HA-CDK9-K0R-R49K	ATGGCAAGGCAGTACGACTCGGTGGAGTGCCCTTTTTGTGATGAAGTTTCCAGATACGAGAGGCTCGCCAGGATCGGTCAAGGCACCTTCGGGGAGGTGTTCAGGGCCAGGCACCGCAGGACCGGCCAGAGGGTGGCTCTGAGGAAGGTGCTGATGGAAAACGAGAGGGAGGGGTTCCCCATTACAGCCTTGCGGGAGATCAGGATCCTTCAGCTTCTAAGACACGAGAATGTGGTCAACTTGATTGAGATTTGTCGAACCAGAGCTTCCCCCTATAACCGCTGCAGGGGTAGTATATACCTGGTGTTCGACTTCTGCGAGCATGACCTTGCTGGGCTGTTGAGCAATGTTTTGGTCAGGTTCACGCTGTCTGAGATCAGGAGGGTGATGCAGATGCTG…
20	3HA-CDK9-K0R-R56K	ATGGCAAGGCAGTACGACTCGGTGGAGTGCCCTTTTTGTGATGAAGTTTCCAGATACGAGAGGCTCGCCAGGATCGGTCAAGGCACCTTCGGGGAGGTGTTCAGGGCCAGGCACCGCAGGACCGGCCAGAGGGTGGCTCTGAGGAGGGTGCTGATGGAAAACGAGAAGGAGGGGTTCCCCATTACAGCCTTGCGGGAGATCAGGATCCTTCAGCTTCTAAGACACGAGAATGTGGTCAACTTGATTGAGATTTGTCGAACCAGAGCTTCCCCCTATAACCGCTGCAGGGGTAGTATATACCTGGTGTTCGACTTCTGCGAGCATGACCTTGCTGGGCTGTTGAGCAATGTTTTGGTCAGGTTCACGCTGTCTGAGATCAGGAGGGTGATGCAGATGCTG…
21	3HA-CDK9-K0R-R68K	ATGGCAAGGCAGTACGACTCGGTGGAGTGCCCTTTTTGTGATGAAGTTTCCAGATACGAGAGGCTCGCCAGGATCGGTCAAGGCACCTTCGGGGAGGTGTTCAGGGCCAGGCACCGCAGGACCGGCCAGAGGGTGGCTCTGAGGAGGGTGCTGATGGAAAACGAGAGGGAGGGGTTCCCCATTACAGCCTTGCGGGAGATCAAGATCCTTCAGCTTCTAAGACACGAGAATGTGGTCAACTTGATTGAGATTTGTCGAACCAGAGCTTCCCCCTATAACCGCTGCAGGGGTAGTATATACCTGGTGTTCGACTTCTGCGAGCATGACCTTGCTGGGCTGTTGAGCAATGTTTTGGTCAGGTTCACGCTGTCTGAGATCAGGAGGGTGATGCAGATGCTG…
22	3HA-CDK9-K0R-R74K	ATGGCAAGGCAGTACGACTCGGTGGAGTGCCCTTTTTGTGATGAAGTTTCCAGATACGAGAGGCTCGCCAGGATCGGTCAAGGCACCTTCGGGGAGGTGTTCAGGGCCAGGCACCGCAGGACCGGCCAGAGGGTGGCTCTGAGGAGGGTGCTGATGGAAAACGAGAGGGAGGGGTTCCCCATTACAGCCTTGCGGGAGATCAGGATCCTTCAGCTTCTAAAACACGAGAATGTGGTCAACTTGATTGAGATTTGTCGAACCAGAGCTTCCCCCTATAACCGCTGCAGGGGTAGTATATACCTGGTGTTCGACTTCTGCGAGCATGACCTTGCTGGGCTGTTGAGCAATGTTTTGGTCAGGTTCACGCTGTCTGAGATCAGGAGGGTGATGCAGATGCTG…
23	3HA-CDK9-K0R-R88K	ATGGCAAGGCAGTACGACTCGGTGGAGTGCCCTTTTTGTGATGAAGTTTCCAGATACGAGAGGCTCGCCAGGATCGGTCAAGGCACCTTCGGGGAGGTGTTCAGGGCCAGGCACCGCAGGACCGGCCAGAGGGTGGCTCTGAGGAGGGTGCTGATGGAAAACGAGAGGGAGGGGTTCCCCATTACAGCCTTGCGGGAGATCAGGATCCTTCAGCTTCTAAGACACGAGAATGTGGTCAACTTGATTGAGATTTGTCGAACCAAAGCTTCCCCCTATAACCGCTGCAGGGGTAGTATATACCTGGTGTTCGACTTCTGCGAGCATGACCTTGCTGGGCTGTTGAGCAATGTTTTGGTCAGGTTCACGCTGTCTGAGATCAGGAGGGTGATGCAGATGCTG…
24	3HA-CDK9-K0R-R96K	ATGGCAAGGCAGTACGACTCGGTGGAGTGCCCTTTTTGTGATGAAGTTTCCAGATACGAGAGGCTCGCCAGGATCGGTCAAGGCACCTTCGGGGAGGTGTTCAGGGCCAGGCACCGCAGGACCGGCCAGAGGGTGGCTCTGAGGAGGGTGCTGATGGAAAACGAGAGGGAGGGGTTCCCCATTACAGCCTTGCGGGAGATCAGGATCCTTCAGCTTCTAAGACACGAGAATGTGGTCAACTTGATTGAGATTTGTCGAACCAGAGCTTCCCCCTATAACCGCTGCAAGGGTAGTATATACCTGGTGTTCGACTTCTGCGAGCATGACCTTGCTGGGCTGTTGAGCAATGTTTTGGTCAGGTTCACGCTGTCTGAGATCAGGAGGGTGATGCAGATGCTG…
25	3HA-CDK9-K0R-R120K	ATGGCAAGGCAGTACGACTCGGTGGAGTGCCCTTTTTGTGATGAAGTTTCCAGATACGAGAGGCTCGCCAGGATCGGTCAAGGCACCTTCGGGGAGGTGTTCAGGGCCAGGCACCGCAGGACCGGCCAGAGGGTGGCTCTGAGGAGGGTGCTGATGGAAAACGAGAGGGAGGGGTTCCCCATTACAGCCTTGCGGGAGATCAGGATCCTTCAGCTTCTAAGACACGAGAATGTGGTCAACTTGATTGAGATTTGTCGAACCAGAGCTTCCCCCTATAACCGCTGCAGGGGTAGTATATACCTGGTGTTCGACTTCTGCGAGCATGACCTTGCTGGGCTGTTGAGCAATGTTTTGGTCAAGTTCACGCTGTCTGAGATCAGGAGGGTGATGCAGATGCTG…
26	3HA-CDK9-K0R-R127K	ATGGCAAGGCAGTACGACTCGGTGGAGTGCCCTTTTTGTGATGAAGTTTCCAGATACGAGAGGCTCGCCAGGATCGGTCAAGGCACCTTCGGGGAGGTGTTCAGGGCCAGGCACCGCAGGACCGGCCAGAGGGTGGCTCTGAGGAGGGTGCTGATGGAAAACGAGAGGGAGGGGTTCCCCATTACAGCCTTGCGGGAGATCAGGATCCTTCAGCTTCTAAGACACGAGAATGTGGTCAACTTGATTGAGATTTGTCGAACCAGAGCTTCCCCCTATAACCGCTGCAGGGGTAGTATATACCTGGTGTTCGACTTCTGCGAGCATGACCTTGCTGGGCTGTTGAGCAATGTTTTGGTCAGGTTCACGCTGTCTGAGATCAAGAGGGTGATGCAGATGCTG…
27	3HA-CDK9-K0R-R144K	ATGGCAAGGCAGTACGACTCGGTGGAGTGCCCTTTTTGTGATGAAGTTTCCAGATACGAGAGGCTCGCCAGGATCGGTCAAGGCACCTTCGGGGAGGTGTTCAGGGCCAGGCACCGCAGGACCGGCCAGAGGGTGGCTCTGAGGAGGGTGCTGATGGAAAACGAGAGGGAGGGGTTCCCCATTACAGCCTTGCGGGAGATCAGGATCCTTCAGCTTCTAAGACACGAGAATGTGGTCAACTTGATTGAGATTTGTCGAACCAGAGCTTCCCCCTATAACCGCTGCAGGGGTAGTATATACCTGGTGTTCGACTTCTGCGAGCATGACCTTGCTGGGCTGTTGAGCAATGTTTTGGTCAGGTTCACGCTGTCTGAGATCAGGAGGGTGATGCAGATGCTG…
28	3HA-CDK9-K0R-R151K	ATGGCAAGGCAGTACGACTCGGTGGAGTGCCCTTTTTGTGATGAAGTTTCCAGATACGAGAGGCTCGCCAGGATCGGTCAAGGCACCTTCGGGGAGGTGTTCAGGGCCAGGCACCGCAGGACCGGCCAGAGGGTGGCTCTGAGGAGGGTGCTGATGGAAAACGAGAGGGAGGGGTTCCCCATTACAGCCTTGCGGGAGATCAGGATCCTTCAGCTTCTAAGACACGAGAATGTGGTCAACTTGATTGAGATTTGTCGAACCAGAGCTTCCCCCTATAACCGCTGCAGGGGTAGTATATACCTGGTGTTCGACTTCTGCGAGCATGACCTTGCTGGGCTGTTGAGCAATGTTTTGGTCAGGTTCACGCTGTCTGAGATCAGGAGGGTGATGCAGATGCTG…
29	3HA-CDK9-K0R-R164K	ATGGCAAGGCAGTACGACTCGGTGGAGTGCCCTTTTTGTGATGAAGTTTCCAGATACGAGAGGCTCGCCAGGATCGGTCAAGGCACCTTCGGGGAGGTGTTCAGGGCCAGGCACCGCAGGACCGGCCAGAGGGTGGCTCTGAGGAGGGTGCTGATGGAAAACGAGAGGGAGGGGTTCCCCATTACAGCCTTGCGGGAGATCAGGATCCTTCAGCTTCTAAGACACGAGAATGTGGTCAACTTGATTGAGATTTGTCGAACCAGAGCTTCCCCCTATAACCGCTGCAGGGGTAGTATATACCTGGTGTTCGACTTCTGCGAGCATGACCTTGCTGGGCTGTTGAGCAATGTTTTGGTCAGGTTCACGCTGTCTGAGATCAGGAGGGTGATGCAGATGCTG…
30	3HA-CDK9-K0R-R178K	ATGGCAAGGCAGTACGACTCGGTGGAGTGCCCTTTTTGTGATGAAGTTTCCAGATACGAGAGGCTCGCCAGGATCGGTCAAGGCACCTTCGGGGAGGTGTTCAGGGCCAGGCACCGCAGGACCGGCCAGAGGGTGGCTCTGAGGAGGGTGCTGATGGAAAACGAGAGGGAGGGGTTCCCCATTACAGCCTTGCGGGAGATCAGGATCCTTCAGCTTCTAAGACACGAGAATGTGGTCAACTTGATTGAGATTTGTCGAACCAGAGCTTCCCCCTATAACCGCTGCAGGGGTAGTATATACCTGGTGTTCGACTTCTGCGAGCATGACCTTGCTGGGCTGTTGAGCAATGTTTTGGTCAGGTTCACGCTGTCTGAGATCAGGAGGGTGATGCAGATGCTG…
31	3HA-CDK9-K0R-R264K	ATGGCAAGGCAGTACGACTCGGTGGAGTGCCCTTTTTGTGATGAAGTTTCCAGATACGAGAGGCTCGCCAGGATCGGTCAAGGCACCTTCGGGGAGGTGTTCAGGGCCAGGCACCGCAGGACCGGCCAGAGGGTGGCTCTGAGGAGGGTGCTGATGGAAAACGAGAGGGAGGGGTTCCCCATTACAGCCTTGCGGGAGATCAGGATCCTTCAGCTTCTAAGACACGAGAATGTGGTCAACTTGATTGAGATTTGTCGAACCAGAGCTTCCCCCTATAACCGCTGCAGGGGTAGTATATACCTGGTGTTCGACTTCTGCGAGCATGACCTTGCTGGGCTGTTGAGCAATGTTTTGGTCAGGTTCACGCTGTCTGAGATCAGGAGGGTGATGCAGATGCTG…
32	3HA-CDK9-K0R-R269K	ATGGCAAGGCAGTACGACTCGGTGGAGTGCCCTTTTTGTGATGAAGTTTCCAGATACGAGAGGCTCGCCAGGATCGGTCAAGGCACCTTCGGGGAGGTGTTCAGGGCCAGGCACCGCAGGACCGGCCAGAGGGTGGCTCTGAGGAGGGTGCTGATGGAAAACGAGAGGGAGGGGTTCCCCATTACAGCCTTGCGGGAGATCAGGATCCTTCAGCTTCTAAGACACGAGAATGTGGTCAACTTGATTGAGATTTGTCGAACCAGAGCTTCCCCCTATAACCGCTGCAGGGGTAGTATATACCTGGTGTTCGACTTCTGCGAGCATGACCTTGCTGGGCTGTTGAGCAATGTTTTGGTCAGGTTCACGCTGTCTGAGATCAGGAGGGTGATGCAGATGCTG…
33	3HA-CDK9-K0R-R272K	ATGGCAAGGCAGTACGACTCGGTGGAGTGCCCTTTTTGTGATGAAGTTTCCAGATACGAGAGGCTCGCCAGGATCGGTCAAGGCACCTTCGGGGAGGTGTTCAGGGCCAGGCACCGCAGGACCGGCCAGAGGGTGGCTCTGAGGAGGGTGCTGATGGAAAACGAGAGGGAGGGGTTCCCCATTACAGCCTTGCGGGAGATCAGGATCCTTCAGCTTCTAAGACACGAGAATGTGGTCAACTTGATTGAGATTTGTCGAACCAGAGCTTCCCCCTATAACCGCTGCAGGGGTAGTATATACCTGGTGTTCGACTTCTGCGAGCATGACCTTGCTGGGCTGTTGAGCAATGTTTTGGTCAGGTTCACGCTGTCTGAGATCAGGAGGGTGATGCAGATGCTG…
34	3HA-CDK9-K0R-R274K	ATGGCAAGGCAGTACGACTCGGTGGAGTGCCCTTTTTGTGATGAAGTTTCCAGATACGAGAGGCTCGCCAGGATCGGTCAAGGCACCTTCGGGGAGGTGTTCAGGGCCAGGCACCGCAGGACCGGCCAGAGGGTGGCTCTGAGGAGGGTGCTGATGGAAAACGAGAGGGAGGGGTTCCCCATTACAGCCTTGCGGGAGATCAGGATCCTTCAGCTTCTAAGACACGAGAATGTGGTCAACTTGATTGAGATTTGTCGAACCAGAGCTTCCCCCTATAACCGCTGCAGGGGTAGTATATACCTGGTGTTCGACTTCTGCGAGCATGACCTTGCTGGGCTGTTGAGCAATGTTTTGGTCAGGTTCACGCTGTCTGAGATCAGGAGGGTGATGCAGATGCTG…
35	3HA-CDK9-K0R-R276K	ATGGCAAGGCAGTACGACTCGGTGGAGTGCCCTTTTTGTGATGAAGTTTCCAGATACGAGAGGCTCGCCAGGATCGGTCAAGGCACCTTCGGGGAGGTGTTCAGGGCCAGGCACCGCAGGACCGGCCAGAGGGTGGCTCTGAGGAGGGTGCTGATGGAAAACGAGAGGGAGGGGTTCCCCATTACAGCCTTGCGGGAGATCAGGATCCTTCAGCTTCTAAGACACGAGAATGTGGTCAACTTGATTGAGATTTGTCGAACCAGAGCTTCCCCCTATAACCGCTGCAGGGGTAGTATATACCTGGTGTTCGACTTCTGCGAGCATGACCTTGCTGGGCTGTTGAGCAATGTTTTGGTCAGGTTCACGCTGTCTGAGATCAGGAGGGTGATGCAGATGCTG…
36	3HA-CDK9-K0R-R280K	ATGGCAAGGCAGTACGACTCGGTGGAGTGCCCTTTTTGTGATGAAGTTTCCAGATACGAGAGGCTCGCCAGGATCGGTCAAGGCACCTTCGGGGAGGTGTTCAGGGCCAGGCACCGCAGGACCGGCCAGAGGGTGGCTCTGAGGAGGGTGCTGATGGAAAACGAGAGGGAGGGGTTCCCCATTACAGCCTTGCGGGAGATCAGGATCCTTCAGCTTCTAAGACACGAGAATGTGGTCAACTTGATTGAGATTTGTCGAACCAGAGCTTCCCCCTATAACCGCTGCAGGGGTAGTATATACCTGGTGTTCGACTTCTGCGAGCATGACCTTGCTGGGCTGTTGAGCAATGTTTTGGTCAGGTTCACGCTGTCTGAGATCAGGAGGGTGATGCAGATGCTG…
37	3HA-CDK9-K0R-R294K	ATGGCAAGGCAGTACGACTCGGTGGAGTGCCCTTTTTGTGATGAAGTTTCCAGATACGAGAGGCTCGCCAGGATCGGTCAAGGCACCTTCGGGGAGGTGTTCAGGGCCAGGCACCGCAGGACCGGCCAGAGGGTGGCTCTGAGGAGGGTGCTGATGGAAAACGAGAGGGAGGGGTTCCCCATTACAGCCTTGCGGGAGATCAGGATCCTTCAGCTTCTAAGACACGAGAATGTGGTCAACTTGATTGAGATTTGTCGAACCAGAGCTTCCCCCTATAACCGCTGCAGGGGTAGTATATACCTGGTGTTCGACTTCTGCGAGCATGACCTTGCTGGGCTGTTGAGCAATGTTTTGGTCAGGTTCACGCTGTCTGAGATCAGGAGGGTGATGCAGATGCTG…
38	3HA-CDK9-K0R-R325K	ATGGCAAGGCAGTACGACTCGGTGGAGTGCCCTTTTTGTGATGAAGTTTCCAGATACGAGAGGCTCGCCAGGATCGGTCAAGGCACCTTCGGGGAGGTGTTCAGGGCCAGGCACCGCAGGACCGGCCAGAGGGTGGCTCTGAGGAGGGTGCTGATGGAAAACGAGAGGGAGGGGTTCCCCATTACAGCCTTGCGGGAGATCAGGATCCTTCAGCTTCTAAGACACGAGAATGTGGTCAACTTGATTGAGATTTGTCGAACCAGAGCTTCCCCCTATAACCGCTGCAGGGGTAGTATATACCTGGTGTTCGACTTCTGCGAGCATGACCTTGCTGGGCTGTTGAGCAATGTTTTGGTCAGGTTCACGCTGTCTGAGATCAGGAGGGTGATGCAGATGCTG…
39	3HA-CDK9-K0R-R345K	ATGGCAAGGCAGTACGACTCGGTGGAGTGCCCTTTTTGTGATGAAGTTTCCAGATACGAGAGGCTCGCCAGGATCGGTCAAGGCACCTTCGGGGAGGTGTTCAGGGCCAGGCACCGCAGGACCGGCCAGAGGGTGGCTCTGAGGAGGGTGCTGATGGAAAACGAGAGGGAGGGGTTCCCCATTACAGCCTTGCGGGAGATCAGGATCCTTCAGCTTCTAAGACACGAGAATGTGGTCAACTTGATTGAGATTTGTCGAACCAGAGCTTCCCCCTATAACCGCTGCAGGGGTAGTATATACCTGGTGTTCGACTTCTGCGAGCATGACCTTGCTGGGCTGTTGAGCAATGTTTTGGTCAGGTTCACGCTGTCTGAGATCAGGAGGGTGATGCAGATGCTG…
