# Supplementary material for: TRIM28 promotes HIV-1 latency by SUMOylating CDK9 and inhibiting P-TEFb
Source: eLife. 2019 Jan 17;8:e42426. doi: 10.7554/eLife.42426 (PMC6361614; doi:10.7554/eLife.42426)
Supplement: Supplementary file 4. — Table showed 1,329 SUMOylated proteins identified in global site-specific SUMO-MS at significance threshold below 10−7. [file elife-42426-supp4.xlsx]

## Sheet: 7
Supplementary File 4. SUMOylated proteins at significance threshold below 10-7. Table showed 1,329 SUMOylated proteins identified in global site-specific SUMO-MS at significance threshold below 10-7.
User	20170528-Human
Search title	20170528-MXC-QPTGG
MS data file	D:\mgf\446 20180409-SUMOQPTGG-GEL-1-16\mascot_daemon_merge.mgf
Database	SwissProt 2017_08
Taxonomy	Homo sapiens (human) (20,219 sequences)
Timestamp	8 Apr 2018 at 15:45:23 GMT
Type of search	MS/MS Ion Search
Enzyme	Trypsin
Fixed modifications	Carbamidomethyl (C)
Variable modifications	EQTGG (K), QQTGG (K), QPTGG(K)
Mass values	Monoisotopic
Protein mass	Unrestricted
Peptide mass tolerance	0.6 Da
Fragment mass tolerance	0.6 Da
Max missed cleavages	1
Instrument type	ESI-TRAP
Number of queries	642103
Significance threshold p<	1e-07
Max. number of families	AUTO
Ions score or expect cut-off	0
Preferred taxonomy	All entries
Show Percolator scores?	no
Family	Member	Database	Accession	Score	Mass	Num. of matches	Num. of significant matches	Num. of sequences	Num. of significant sequences	emPAI	Description
1	1	SwissProt	ACTG_HUMAN	684	42108	720	29	54	7	0.87	Actin, cytoplasmic 2 OS=Homo sapiens GN=ACTG1 PE=1 SV=1
2	1	SwissProt	ENOA_HUMAN	588	47481	736	43	76	11	1.39	Alpha-enolase OS=Homo sapiens GN=ENO1 PE=1 SV=2
2	2	SwissProt	ENOB_HUMAN	253	47299	425	18	68	5	0.49	Beta-enolase OS=Homo sapiens GN=ENO3 PE=1 SV=5
3	1	SwissProt	CH60_HUMAN	584	61187	774	39	98	15	1.52	60 kDa heat shock protein, mitochondrial OS=Homo sapiens GN=HSPD1 PE=1 SV=2
4	1	SwissProt	FLNA_HUMAN	455	283301	2437	32	325	21	0.32	Filamin-A OS=Homo sapiens GN=FLNA PE=1 SV=4
5	1	SwissProt	PDIA1_HUMAN	452	57480	701	20	101	8	0.69	Protein disulfide-isomerase OS=Homo sapiens GN=P4HB PE=1 SV=3
6	1	SwissProt	FAS_HUMAN	430	275877	1558	21	279	12	0.18	Fatty acid synthase OS=Homo sapiens GN=FASN PE=1 SV=3
7	1	SwissProt	ASPH_HUMAN	384	86266	393	6	88	2	0.09	Aspartyl/asparaginyl beta-hydroxylase OS=Homo sapiens GN=ASPH PE=1 SV=3
8	1	SwissProt	HS90B_HUMAN	379	83554	1068	30	122	11	0.64	Heat shock protein HSP 90-beta OS=Homo sapiens GN=HSP90AB1 PE=1 SV=4
8	2	SwissProt	HS90A_HUMAN	377	85006	1131	30	123	11	0.63	Heat shock protein HSP 90-alpha OS=Homo sapiens GN=HSP90AA1 PE=1 SV=5
8	3	SwissProt	ENPL_HUMAN	115	92696	634	5	136	3	0.13	Endoplasmin OS=Homo sapiens GN=HSP90B1 PE=1 SV=1
8	4	SwissProt	TRAP1_HUMAN	112	80345	493	5	121	4	0.21	Heat shock protein 75 kDa, mitochondrial OS=Homo sapiens GN=TRAP1 PE=1 SV=3
9	1	SwissProt	TBA1C_HUMAN	322	50548	404	16	48	7	0.68	Tubulin alpha-1C chain OS=Homo sapiens GN=TUBA1C PE=1 SV=1
9	2	SwissProt	TBA4A_HUMAN	177	50634	357	11	47	5	0.45	Tubulin alpha-4A chain OS=Homo sapiens GN=TUBA4A PE=1 SV=1
10	1	SwissProt	KPYM_HUMAN	336	58470	899	22	90	13	1.31	Pyruvate kinase PKM OS=Homo sapiens GN=PKM PE=1 SV=4
11	1	SwissProt	G3P_HUMAN	328	36201	581	24	50	6	0.86	Glyceraldehyde-3-phosphate dehydrogenase OS=Homo sapiens GN=GAPDH PE=1 SV=3
12	1	SwissProt	UBA1_HUMAN	304	118858	784	27	124	17	0.72	Ubiquitin-like modifier-activating enzyme 1 OS=Homo sapiens GN=UBA1 PE=1 SV=3
13	1	SwissProt	4F2_HUMAN	293	68180	537	19	72	6	0.39	4F2 cell-surface antigen heavy chain OS=Homo sapiens GN=SLC3A2 PE=1 SV=3
14	1	SwissProt	ATPA_HUMAN	287	59828	598	12	93	6	0.46	ATP synthase subunit alpha, mitochondrial OS=Homo sapiens GN=ATP5A1 PE=1 SV=1
15	1	SwissProt	TCPB_HUMAN	284	57794	606	16	88	12	1.19	T-complex protein 1 subunit beta OS=Homo sapiens GN=CCT2 PE=1 SV=4
16	1	SwissProt	SPTN1_HUMAN	284	285163	2216	20	434	16	0.24	Spectrin alpha chain, non-erythrocytic 1 OS=Homo sapiens GN=SPTAN1 PE=1 SV=3
17	1	SwissProt	CLH1_HUMAN	279	193260	1213	14	223	10	0.22	Clathrin heavy chain 1 OS=Homo sapiens GN=CLTC PE=1 SV=5
18	1	SwissProt	TIF1B_HUMAN	275	90261	604	16	102	6	0.29	Transcription intermediary factor 1-beta OS=Homo sapiens GN=TRIM28 PE=1 SV=5
19	1	SwissProt	ROA1_HUMAN	272	38837	329	13	53	7	0.97	Heterogeneous nuclear ribonucleoprotein A1 OS=Homo sapiens GN=HNRNPA1 PE=1 SV=5
20	1	SwissProt	ALDOC_HUMAN	263	39830	236	8	54	3	0.33	Fructose-bisphosphate aldolase C OS=Homo sapiens GN=ALDOC PE=1 SV=2
21	1	SwissProt	EPIPL_HUMAN	258	557674	1707	18	366	12	0.09	Epiplakin OS=Homo sapiens GN=EPPK1 PE=1 SV=2
22	1	SwissProt	NUCL_HUMAN	257	76625	865	14	134	7	0.41	Nucleolin OS=Homo sapiens GN=NCL PE=1 SV=3
23	1	SwissProt	LPPRC_HUMAN	256	159003	1112	12	231	10	0.27	Leucine-rich PPR motif-containing protein, mitochondrial OS=Homo sapiens GN=LRPPRC PE=1 SV=3
24	1	SwissProt	TBB2A_HUMAN	256	50274	421	11	49	7	0.69	Tubulin beta-2A chain OS=Homo sapiens GN=TUBB2A PE=1 SV=1
24	2	SwissProt	TBB5_HUMAN	236	50095	470	10	50	7	0.69	Tubulin beta chain OS=Homo sapiens GN=TUBB PE=1 SV=2
24	3	SwissProt	TBB3_HUMAN	231	50856	322	9	43	6	0.56	Tubulin beta-3 chain OS=Homo sapiens GN=TUBB3 PE=1 SV=2
24	4	SwissProt	TBB6_HUMAN	171	50281	283	6	49	3	0.25	Tubulin beta-6 chain OS=Homo sapiens GN=TUBB6 PE=1 SV=1
25	1	SwissProt	SYEP_HUMAN	253	172080	1214	16	234	12	0.3	Bifunctional glutamate/proline--tRNA ligase OS=Homo sapiens GN=EPRS PE=1 SV=5
26	1	SwissProt	CPSM_HUMAN	240	165975	1345	11	216	8	0.2	Carbamoyl-phosphate synthase [ammonia], mitochondrial OS=Homo sapiens GN=CPS1 PE=1 SV=2
27	1	SwissProt	VINC_HUMAN	236	124292	1115	8	205	8	0.28	Vinculin OS=Homo sapiens GN=VCL PE=1 SV=4
28	1	SwissProt	GRP75_HUMAN	235	73920	704	11	116	5	0.29	Stress-70 protein, mitochondrial OS=Homo sapiens GN=HSPA9 PE=1 SV=2
29	1	SwissProt	GRP78_HUMAN	234	72402	739	17	104	9	0.6	78 kDa glucose-regulated protein OS=Homo sapiens GN=HSPA5 PE=1 SV=2
29	2	SwissProt	HSP7C_HUMAN	175	71082	770	12	104	7	0.45	Heat shock cognate 71 kDa protein OS=Homo sapiens GN=HSPA8 PE=1 SV=1
29	3	SwissProt	HS71A_HUMAN	140	70294	620	6	98	6	0.38	Heat shock 70 kDa protein 1A OS=Homo sapiens GN=HSPA1A PE=1 SV=1
30	1	SwissProt	MATR3_HUMAN	230	95078	475	4	116	2	0.08	Matrin-3 OS=Homo sapiens GN=MATR3 PE=1 SV=2
31	1	SwissProt	EIF3H_HUMAN	229	40076	274	7	43	3	0.32	Eukaryotic translation initiation factor 3 subunit H OS=Homo sapiens GN=EIF3H PE=1 SV=1
32	1	SwissProt	ANXA5_HUMAN	224	35971	356	9	62	7	1.07	Annexin A5 OS=Homo sapiens GN=ANXA5 PE=1 SV=2
33	1	SwissProt	ACLY_HUMAN	219	121674	826	8	147	8	0.28	ATP-citrate synthase OS=Homo sapiens GN=ACLY PE=1 SV=3
34	1	SwissProt	KINH_HUMAN	219	110358	809	8	173	8	0.32	Kinesin-1 heavy chain OS=Homo sapiens GN=KIF5B PE=1 SV=1
35	1	SwissProt	RRBP1_HUMAN	218	152780	1377	10	231	8	0.22	Ribosome-binding protein 1 OS=Homo sapiens GN=RRBP1 PE=1 SV=4
36	1	SwissProt	CKAP4_HUMAN	214	66097	636	8	107	7	0.49	Cytoskeleton-associated protein 4 OS=Homo sapiens GN=CKAP4 PE=1 SV=2
37	1	SwissProt	SPTB2_HUMAN	212	275237	1756	8	398	7	0.1	Spectrin beta chain, non-erythrocytic 1 OS=Homo sapiens GN=SPTBN1 PE=1 SV=2
37	2	SwissProt	SPTN2_HUMAN	112	272526	1349	2	366	2	0.03	Spectrin beta chain, non-erythrocytic 2 OS=Homo sapiens GN=SPTBN2 PE=1 SV=3
38	1	SwissProt	ATPB_HUMAN	211	56525	442	11	69	8	0.7	ATP synthase subunit beta, mitochondrial OS=Homo sapiens GN=ATP5B PE=1 SV=3
40	1	SwissProt	EF1D_HUMAN	207	31217	262	6	48	2	0.27	Elongation factor 1-delta OS=Homo sapiens GN=EEF1D PE=1 SV=5
41	1	SwissProt	IF4B_HUMAN	205	69167	352	7	91	3	0.18	Eukaryotic translation initiation factor 4B OS=Homo sapiens GN=EIF4B PE=1 SV=2
42	1	SwissProt	LMNA_HUMAN	204	74380	713	6	123	5	0.29	Prelamin-A/C OS=Homo sapiens GN=LMNA PE=1 SV=1
43	1	SwissProt	PGAM1_HUMAN	199	28900	230	8	41	5	0.91	Phosphoglycerate mutase 1 OS=Homo sapiens GN=PGAM1 PE=1 SV=2
44	1	SwissProt	ALDOA_HUMAN	197	39851	447	8	56	5	0.6	Fructose-bisphosphate aldolase A OS=Homo sapiens GN=ALDOA PE=1 SV=2
45	1	SwissProt	MPPB_HUMAN	196	55073	257	6	65	5	0.41	Mitochondrial-processing peptidase subunit beta OS=Homo sapiens GN=PMPCB PE=1 SV=2
46	1	SwissProt	PGK1_HUMAN	195	44985	456	11	79	8	0.95	Phosphoglycerate kinase 1 OS=Homo sapiens GN=PGK1 PE=1 SV=3
47	1	SwissProt	CPNS1_HUMAN	194	28469	142	2	32	2	0.3	Calpain small subunit 1 OS=Homo sapiens GN=CAPNS1 PE=1 SV=1
48	1	SwissProt	AT1A1_HUMAN	193	114135	708	13	117	8	0.3	Sodium/potassium-transporting ATPase subunit alpha-1 OS=Homo sapiens GN=ATP1A1 PE=1 SV=1
49	1	SwissProt	MYO1C_HUMAN	193	122461	673	6	160	5	0.17	Unconventional myosin-Ic OS=Homo sapiens GN=MYO1C PE=1 SV=4
50	1	SwissProt	HNRPU_HUMAN	192	91269	750	7	114	3	0.13	Heterogeneous nuclear ribonucleoprotein U OS=Homo sapiens GN=HNRNPU PE=1 SV=6
51	1	SwissProt	TERA_HUMAN	192	89950	699	10	125	7	0.34	Transitional endoplasmic reticulum ATPase OS=Homo sapiens GN=VCP PE=1 SV=4
52	1	SwissProt	PYC_HUMAN	191	130293	691	8	168	7	0.23	Pyruvate carboxylase, mitochondrial OS=Homo sapiens GN=PC PE=1 SV=2
53	1	SwissProt	KCRB_HUMAN	190	42902	296	6	51	3	0.3	Creatine kinase B-type OS=Homo sapiens GN=CKB PE=1 SV=1
54	1	SwissProt	ANXA2_HUMAN	188	38808	459	7	67	6	0.78	Annexin A2 OS=Homo sapiens GN=ANXA2 PE=1 SV=2
55	1	SwissProt	TLN1_HUMAN	188	271766	1854	12	345	9	0.13	Talin-1 OS=Homo sapiens GN=TLN1 PE=1 SV=3
56	1	SwissProt	TPIS_HUMAN	186	31057	387	10	46	8	1.62	Triosephosphate isomerase OS=Homo sapiens GN=TPI1 PE=1 SV=3
57	1	SwissProt	EF2_HUMAN	186	96246	953	16	135	9	0.42	Elongation factor 2 OS=Homo sapiens GN=EEF2 PE=1 SV=4
58	1	SwissProt	NAMPT_HUMAN	186	55772	256	4	73	3	0.22	Nicotinamide phosphoribosyltransferase OS=Homo sapiens GN=NAMPT PE=1 SV=1
59	1	SwissProt	ANXA1_HUMAN	185	38918	381	7	67	4	0.47	Annexin A1 OS=Homo sapiens GN=ANXA1 PE=1 SV=2
60	1	SwissProt	EEA1_HUMAN	184	163337	1429	8	300	8	0.2	Early endosome antigen 1 OS=Homo sapiens GN=EEA1 PE=1 SV=2
61	1	SwissProt	DYHC1_HUMAN	184	534809	3030	12	695	11	0.08	Cytoplasmic dynein 1 heavy chain 1 OS=Homo sapiens GN=DYNC1H1 PE=1 SV=5
62	1	SwissProt	1433T_HUMAN	183	28032	226	5	45	2	0.3	14-3-3 protein theta OS=Homo sapiens GN=YWHAQ PE=1 SV=1
63	1	SwissProt	TCPQ_HUMAN	180	60153	535	8	87	4	0.28	T-complex protein 1 subunit theta OS=Homo sapiens GN=CCT8 PE=1 SV=4
64	1	SwissProt	SYVC_HUMAN	177	141642	717	9	169	7	0.21	Valine--tRNA ligase OS=Homo sapiens GN=VARS PE=1 SV=4
65	1	SwissProt	RSSA_HUMAN	177	32947	194	4	36	2	0.25	40S ribosomal protein SA OS=Homo sapiens GN=RPSA PE=1 SV=4
66	1	SwissProt	MYH9_HUMAN	177	227646	1717	9	349	7	0.12	Myosin-9 OS=Homo sapiens GN=MYH9 PE=1 SV=4
67	1	SwissProt	PLIN3_HUMAN	177	47217	286	7	59	3	0.27	Perilipin-3 OS=Homo sapiens GN=PLIN3 PE=1 SV=3
68	1	SwissProt	PFKAP_HUMAN	176	86454	453	6	97	4	0.19	ATP-dependent 6-phosphofructokinase, platelet type OS=Homo sapiens GN=PFKP PE=1 SV=2
69	1	SwissProt	DCTN1_HUMAN	175	142348	763	7	185	6	0.17	Dynactin subunit 1 OS=Homo sapiens GN=DCTN1 PE=1 SV=3
70	1	SwissProt	SYAC_HUMAN	175	107484	678	7	142	5	0.19	Alanine--tRNA ligase, cytoplasmic OS=Homo sapiens GN=AARS PE=1 SV=2
71	1	SwissProt	PLST_HUMAN	173	71279	415	5	97	4	0.24	Plastin-3 OS=Homo sapiens GN=PLS3 PE=1 SV=4
72	1	SwissProt	SODC_HUMAN	172	16154	127	6	27	3	0.98	Superoxide dismutase [Cu-Zn] OS=Homo sapiens GN=SOD1 PE=1 SV=2
73	1	SwissProt	F120A_HUMAN	170	123008	628	7	134	4	0.13	Constitutive coactivator of PPAR-gamma-like protein 1 OS=Homo sapiens GN=FAM120A PE=1 SV=2
74	1	SwissProt	PDXK_HUMAN	169	35308	151	2	40	1	0.11	Pyridoxal kinase OS=Homo sapiens GN=PDXK PE=1 SV=1
75	1	SwissProt	MAGD2_HUMAN	168	65085	395	2	89	2	0.12	Melanoma-associated antigen D2 OS=Homo sapiens GN=MAGED2 PE=1 SV=2
76	1	SwissProt	LDHA_HUMAN	168	36950	452	7	59	4	0.5	L-lactate dehydrogenase A chain OS=Homo sapiens GN=LDHA PE=1 SV=2
76	2	SwissProt	LDHB_HUMAN	114	36900	379	5	51	4	0.5	L-lactate dehydrogenase B chain OS=Homo sapiens GN=LDHB PE=1 SV=2
77	1	SwissProt	PLPL6_HUMAN	168	151383	629	3	167	2	0.05	Neuropathy target esterase OS=Homo sapiens GN=PNPLA6 PE=1 SV=2
78	1	SwissProt	PSMD1_HUMAN	168	106795	603	5	114	4	0.15	26S proteasome non-ATPase regulatory subunit 1 OS=Homo sapiens GN=PSMD1 PE=1 SV=2
79	1	SwissProt	ECH1_HUMAN	166	36136	199	6	53	3	0.36	Delta(3,5)-Delta(2,4)-dienoyl-CoA isomerase, mitochondrial OS=Homo sapiens GN=ECH1 PE=1 SV=2
80	1	SwissProt	SDHA_HUMAN	166	73672	389	8	81	4	0.23	Succinate dehydrogenase [ubiquinone] flavoprotein subunit, mitochondrial OS=Homo sapiens GN=SDHA PE=1 SV=2
81	1	SwissProt	CPSF6_HUMAN	164	59344	201	3	45	2	0.14	Cleavage and polyadenylation specificity factor subunit 6 OS=Homo sapiens GN=CPSF6 PE=1 SV=2
82	1	SwissProt	IQGA1_HUMAN	163	189761	1042	6	243	4	0.08	Ras GTPase-activating-like protein IQGAP1 OS=Homo sapiens GN=IQGAP1 PE=1 SV=1
83	1	SwissProt	SRP68_HUMAN	163	71199	492	5	108	4	0.24	Signal recognition particle subunit SRP68 OS=Homo sapiens GN=SRP68 PE=1 SV=2
84	1	SwissProt	UBP7_HUMAN	163	129304	518	5	153	4	0.12	Ubiquitin carboxyl-terminal hydrolase 7 OS=Homo sapiens GN=USP7 PE=1 SV=2
85	1	SwissProt	ECHA_HUMAN	162	83688	527	7	122	6	0.31	Trifunctional enzyme subunit alpha, mitochondrial OS=Homo sapiens GN=HADHA PE=1 SV=2
86	1	SwissProt	UGDH_HUMAN	162	55674	432	7	72	5	0.4	UDP-glucose 6-dehydrogenase OS=Homo sapiens GN=UGDH PE=1 SV=1
87	1	SwissProt	HSP74_HUMAN	162	95127	682	5	138	4	0.17	Heat shock 70 kDa protein 4 OS=Homo sapiens GN=HSPA4 PE=1 SV=4
88	1	SwissProt	XPO2_HUMAN	162	111145	511	5	110	3	0.11	Exportin-2 OS=Homo sapiens GN=CSE1L PE=1 SV=3
89	1	SwissProt	IPO5_HUMAN	162	125032	524	8	115	6	0.2	Importin-5 OS=Homo sapiens GN=IPO5 PE=1 SV=4
90	1	SwissProt	HUWE1_HUMAN	160	485523	1943	7	465	4	0.03	E3 ubiquitin-protein ligase HUWE1 OS=Homo sapiens GN=HUWE1 PE=1 SV=3
91	1	SwissProt	SND1_HUMAN	160	102618	695	6	145	5	0.2	Staphylococcal nuclease domain-containing protein 1 OS=Homo sapiens GN=SND1 PE=1 SV=1
92	1	SwissProt	NCLN_HUMAN	158	63106	293	3	62	3	0.2	Nicalin OS=Homo sapiens GN=NCLN PE=1 SV=2
93	1	SwissProt	PHB_HUMAN	158	29843	235	3	46	2	0.28	Prohibitin OS=Homo sapiens GN=PHB PE=1 SV=1
94	1	SwissProt	1433Z_HUMAN	157	27899	252	5	50	3	0.49	14-3-3 protein zeta/delta OS=Homo sapiens GN=YWHAZ PE=1 SV=1
96	1	SwissProt	UBP14_HUMAN	157	56489	308	3	75	2	0.14	Ubiquitin carboxyl-terminal hydrolase 14 OS=Homo sapiens GN=USP14 PE=1 SV=3
97	1	SwissProt	HNRH1_HUMAN	156	49484	324	6	57	5	0.46	Heterogeneous nuclear ribonucleoprotein H OS=Homo sapiens GN=HNRNPH1 PE=1 SV=4
97	2	SwissProt	HNRPF_HUMAN	142	45985	269	6	45	5	0.51	Heterogeneous nuclear ribonucleoprotein F OS=Homo sapiens GN=HNRNPF PE=1 SV=3
97	3	SwissProt	HNRH2_HUMAN	113	49517	278	4	59	4	0.36	Heterogeneous nuclear ribonucleoprotein H2 OS=Homo sapiens GN=HNRNPH2 PE=1 SV=1
98	1	SwissProt	INT3_HUMAN	156	119533	467	2	117	2	0.07	Integrator complex subunit 3 OS=Homo sapiens GN=INTS3 PE=1 SV=1
99	1	SwissProt	CATA_HUMAN	155	59947	252	4	69	3	0.21	Catalase OS=Homo sapiens GN=CAT PE=1 SV=3
100	1	SwissProt	STAG2_HUMAN	155	142433	542	4	147	4	0.11	Cohesin subunit SA-2 OS=Homo sapiens GN=STAG2 PE=1 SV=3
101	1	SwissProt	VDAC1_HUMAN	154	30868	309	11	44	6	1.07	Voltage-dependent anion-selective channel protein 1 OS=Homo sapiens GN=VDAC1 PE=1 SV=2
101	2	SwissProt	VDAC3_HUMAN	93	30981	188	2	45	2	0.27	Voltage-dependent anion-selective channel protein 3 OS=Homo sapiens GN=VDAC3 PE=1 SV=1
102	1	SwissProt	TPR_HUMAN	154	267530	1568	9	381	7	0.1	Nucleoprotein TPR OS=Homo sapiens GN=TPR PE=1 SV=3
103	1	SwissProt	HNRPM_HUMAN	154	77749	494	4	118	3	0.16	Heterogeneous nuclear ribonucleoprotein M OS=Homo sapiens GN=HNRNPM PE=1 SV=3
104	1	SwissProt	PIGS_HUMAN	154	61731	221	3	61	2	0.13	GPI transamidase component PIG-S OS=Homo sapiens GN=PIGS PE=1 SV=3
105	1	SwissProt	PICAL_HUMAN	153	70881	263	4	61	2	0.11	Phosphatidylinositol-binding clathrin assembly protein OS=Homo sapiens GN=PICALM PE=1 SV=2
106	1	SwissProt	TCPH_HUMAN	152	59842	449	6	92	5	0.37	T-complex protein 1 subunit eta OS=Homo sapiens GN=CCT7 PE=1 SV=2
107	1	SwissProt	HCD2_HUMAN	151	27134	243	8	33	3	0.51	3-hydroxyacyl-CoA dehydrogenase type-2 OS=Homo sapiens GN=HSD17B10 PE=1 SV=3
108	1	SwissProt	CLAP1_HUMAN	151	170373	1068	5	244	5	0.12	CLIP-associating protein 1 OS=Homo sapiens GN=CLASP1 PE=1 SV=1
109	1	SwissProt	MPPA_HUMAN	151	58729	268	4	69	3	0.21	Mitochondrial-processing peptidase subunit alpha OS=Homo sapiens GN=PMPCA PE=1 SV=2
110	1	SwissProt	ACON_HUMAN	150	86113	480	4	97	3	0.14	Aconitate hydratase, mitochondrial OS=Homo sapiens GN=ACO2 PE=1 SV=2
111	1	SwissProt	RBBP7_HUMAN	150	48132	119	2	35	2	0.17	Histone-binding protein RBBP7 OS=Homo sapiens GN=RBBP7 PE=1 SV=1
112	1	SwissProt	C1TC_HUMAN	150	102180	686	6	137	5	0.2	C-1-tetrahydrofolate synthase, cytoplasmic OS=Homo sapiens GN=MTHFD1 PE=1 SV=3
113	1	SwissProt	PRKDC_HUMAN	149	473749	2775	7	585	7	0.06	DNA-dependent protein kinase catalytic subunit OS=Homo sapiens GN=PRKDC PE=1 SV=3
114	1	SwissProt	PPB1_HUMAN	149	58259	366	8	58	3	0.21	Alkaline phosphatase, placental type OS=Homo sapiens GN=ALPP PE=1 SV=2
114	2	SwissProt	PPBI_HUMAN	145	57119	322	10	53	3	0.22	Intestinal-type alkaline phosphatase OS=Homo sapiens GN=ALPI PE=1 SV=2
115	1	SwissProt	NU153_HUMAN	149	155440	653	3	154	3	0.08	Nuclear pore complex protein Nup153 OS=Homo sapiens GN=NUP153 PE=1 SV=2
116	1	SwissProt	SCAM3_HUMAN	149	38661	124	5	27	3	0.34	Secretory carrier-associated membrane protein 3 OS=Homo sapiens GN=SCAMP3 PE=1 SV=3
117	1	SwissProt	LAP2A_HUMAN	148	76016	473	5	101	4	0.22	Lamina-associated polypeptide 2, isoform alpha OS=Homo sapiens GN=TMPO PE=1 SV=2
118	1	SwissProt	ZCCHV_HUMAN	148	103135	468	5	135	3	0.12	Zinc finger CCCH-type antiviral protein 1 OS=Homo sapiens GN=ZC3HAV1 PE=1 SV=3
119	1	SwissProt	MCM4_HUMAN	147	97068	652	3	134	3	0.12	DNA replication licensing factor MCM4 OS=Homo sapiens GN=MCM4 PE=1 SV=5
120	1	SwissProt	PYGB_HUMAN	147	97319	546	2	135	2	0.08	Glycogen phosphorylase, brain form OS=Homo sapiens GN=PYGB PE=1 SV=5
121	1	SwissProt	PSME3_HUMAN	146	29602	181	3	42	2	0.29	Proteasome activator complex subunit 3 OS=Homo sapiens GN=PSME3 PE=1 SV=1
122	1	SwissProt	U520_HUMAN	146	246006	1118	4	284	3	0.05	U5 small nuclear ribonucleoprotein 200 kDa helicase OS=Homo sapiens GN=SNRNP200 PE=1 SV=2
123	1	SwissProt	MDHM_HUMAN	146	35937	352	8	54	5	0.68	Malate dehydrogenase, mitochondrial OS=Homo sapiens GN=MDH2 PE=1 SV=3
124	1	SwissProt	TKT_HUMAN	145	68519	615	10	88	7	0.47	Transketolase OS=Homo sapiens GN=TKT PE=1 SV=3
125	1	SwissProt	HYOU1_HUMAN	145	111494	701	4	153	3	0.11	Hypoxia up-regulated protein 1 OS=Homo sapiens GN=HYOU1 PE=1 SV=1
126	1	SwissProt	EF1A1_HUMAN	145	50451	748	10	62	6	0.56	Elongation factor 1-alpha 1 OS=Homo sapiens GN=EEF1A1 PE=1 SV=1
126	2	SwissProt	EF1A2_HUMAN	120	50780	709	5	65	3	0.25	Elongation factor 1-alpha 2 OS=Homo sapiens GN=EEF1A2 PE=1 SV=1
127	1	SwissProt	FLNB_HUMAN	145	280157	1864	9	341	8	0.11	Filamin-B OS=Homo sapiens GN=FLNB PE=1 SV=2
128	1	SwissProt	MYOF_HUMAN	145	236100	1437	9	299	7	0.12	Myoferlin OS=Homo sapiens GN=MYOF PE=1 SV=1
129	1	SwissProt	USO1_HUMAN	145	108740	614	2	116	1	0.04	General vesicular transport factor p115 OS=Homo sapiens GN=USO1 PE=1 SV=2
130	1	SwissProt	AT2A2_HUMAN	144	116336	575	4	111	3	0.1	Sarcoplasmic/endoplasmic reticulum calcium ATPase 2 OS=Homo sapiens GN=ATP2A2 PE=1 SV=1
131	1	SwissProt	ANXA7_HUMAN	144	52991	203	3	51	3	0.24	Annexin A7 OS=Homo sapiens GN=ANXA7 PE=1 SV=3
132	1	SwissProt	SRPRA_HUMAN	144	70223	437	5	93	5	0.31	Signal recognition particle receptor subunit alpha OS=Homo sapiens GN=SRPRA PE=1 SV=2
133	1	SwissProt	ANXA4_HUMAN	144	36088	207	3	58	3	0.37	Annexin A4 OS=Homo sapiens GN=ANXA4 PE=1 SV=4
134	1	SwissProt	TCPZ_HUMAN	143	58444	510	3	82	2	0.14	T-complex protein 1 subunit zeta OS=Homo sapiens GN=CCT6A PE=1 SV=3
135	1	SwissProt	NU155_HUMAN	143	156697	600	7	151	7	0.18	Nuclear pore complex protein Nup155 OS=Homo sapiens GN=NUP155 PE=1 SV=1
136	1	SwissProt	1433E_HUMAN	143	29326	290	6	48	2	0.29	14-3-3 protein epsilon OS=Homo sapiens GN=YWHAE PE=1 SV=1
137	1	SwissProt	EGFR_HUMAN	142	137612	512	3	133	2	0.06	Epidermal growth factor receptor OS=Homo sapiens GN=EGFR PE=1 SV=2
138	1	SwissProt	HMOX2_HUMAN	141	36181	181	4	52	4	0.51	Heme oxygenase 2 OS=Homo sapiens GN=HMOX2 PE=1 SV=2
139	1	SwissProt	CAVN1_HUMAN	141	43450	243	4	55	2	0.19	Caveolae-associated protein 1 OS=Homo sapiens GN=CAVIN1 PE=1 SV=1
140	1	SwissProt	THIK_HUMAN	141	44834	194	2	49	2	0.18	3-ketoacyl-CoA thiolase, peroxisomal OS=Homo sapiens GN=ACAA1 PE=1 SV=2
141	1	SwissProt	TCEA1_HUMAN	141	34404	270	2	51	2	0.24	Transcription elongation factor A protein 1 OS=Homo sapiens GN=TCEA1 PE=1 SV=2
142	1	SwissProt	1433S_HUMAN	141	27871	251	4	45	2	0.31	14-3-3 protein sigma OS=Homo sapiens GN=SFN PE=1 SV=1
143	1	SwissProt	PFKAM_HUMAN	141	85984	436	3	101	2	0.09	ATP-dependent 6-phosphofructokinase, muscle type OS=Homo sapiens GN=PFKM PE=1 SV=2
144	1	SwissProt	IPO9_HUMAN	140	116858	287	2	78	1	0.03	Importin-9 OS=Homo sapiens GN=IPO9 PE=1 SV=3
145	1	SwissProt	SMC2_HUMAN	140	136085	959	3	212	3	0.09	Structural maintenance of chromosomes protein 2 OS=Homo sapiens GN=SMC2 PE=1 SV=2
146	1	SwissProt	FTO_HUMAN	139	59043	229	2	69	2	0.14	Alpha-ketoglutarate-dependent dioxygenase FTO OS=Homo sapiens GN=FTO PE=1 SV=3
147	1	SwissProt	MOES_HUMAN	139	67892	645	7	118	5	0.32	Moesin OS=Homo sapiens GN=MSN PE=1 SV=3
147	2	SwissProt	RADI_HUMAN	136	68635	595	4	114	3	0.18	Radixin OS=Homo sapiens GN=RDX PE=1 SV=1
147	3	SwissProt	EZRI_HUMAN	90	69484	584	3	115	2	0.11	Ezrin OS=Homo sapiens GN=EZR PE=1 SV=4
148	1	SwissProt	XRCC5_HUMAN	139	83222	444	5	111	5	0.25	X-ray repair cross-complementing protein 5 OS=Homo sapiens GN=XRCC5 PE=1 SV=3
149	1	SwissProt	RL18_HUMAN	138	21735	188	6	38	3	0.67	60S ribosomal protein L18 OS=Homo sapiens GN=RPL18 PE=1 SV=2
150	1	SwissProt	YBOX1_HUMAN	138	35903	231	5	40	2	0.23	Nuclease-sensitive element-binding protein 1 OS=Homo sapiens GN=YBX1 PE=1 SV=3
151	1	SwissProt	STML2_HUMAN	138	38624	210	2	51	2	0.21	Stomatin-like protein 2, mitochondrial OS=Homo sapiens GN=STOML2 PE=1 SV=1
152	1	SwissProt	THIL_HUMAN	137	45456	355	5	66	3	0.28	Acetyl-CoA acetyltransferase, mitochondrial OS=Homo sapiens GN=ACAT1 PE=1 SV=1
153	1	SwissProt	GCN1_HUMAN	137	294967	2018	11	396	8	0.11	eIF-2-alpha kinase activator GCN1 OS=Homo sapiens GN=GCN1 PE=1 SV=6
154	1	SwissProt	PDIA6_HUMAN	137	48490	281	6	62	4	0.36	Protein disulfide-isomerase A6 OS=Homo sapiens GN=PDIA6 PE=1 SV=1
155	1	SwissProt	TPM4_HUMAN	137	28619	349	4	59	3	0.48	Tropomyosin alpha-4 chain OS=Homo sapiens GN=TPM4 PE=1 SV=3
155	2	SwissProt	TPM2_HUMAN	98	32945	291	3	64	2	0.25	Tropomyosin beta chain OS=Homo sapiens GN=TPM2 PE=1 SV=1
156	1	SwissProt	ASSY_HUMAN	137	46786	511	7	63	4	0.38	Argininosuccinate synthase OS=Homo sapiens GN=ASS1 PE=1 SV=2
157	1	SwissProt	SERPH_HUMAN	136	46525	347	6	68	4	0.38	Serpin H1 OS=Homo sapiens GN=SERPINH1 PE=1 SV=2
158	1	SwissProt	TPD54_HUMAN	136	22281	178	1	40	1	0.18	Tumor protein D54 OS=Homo sapiens GN=TPD52L2 PE=1 SV=2
159	1	SwissProt	CARF_HUMAN	136	61544	419	2	87	2	0.13	CDKN2A-interacting protein OS=Homo sapiens GN=CDKN2AIP PE=1 SV=3
160	1	SwissProt	RFC4_HUMAN	136	40170	258	1	67	1	0.1	Replication factor C subunit 4 OS=Homo sapiens GN=RFC4 PE=1 SV=2
161	1	SwissProt	CCDC6_HUMAN	136	53429	250	2	61	2	0.15	Coiled-coil domain-containing protein 6 OS=Homo sapiens GN=CCDC6 PE=1 SV=2
162	1	SwissProt	HS105_HUMAN	136	97716	627	4	139	4	0.17	Heat shock protein 105 kDa OS=Homo sapiens GN=HSPH1 PE=1 SV=1
162	2	SwissProt	HS74L_HUMAN	118	95479	656	3	147	3	0.13	Heat shock 70 kDa protein 4L OS=Homo sapiens GN=HSPA4L PE=1 SV=3
163	1	SwissProt	QCR2_HUMAN	135	48584	267	5	56	4	0.36	Cytochrome b-c1 complex subunit 2, mitochondrial OS=Homo sapiens GN=UQCRC2 PE=1 SV=3
164	1	SwissProt	PUR6_HUMAN	135	47790	308	2	64	2	0.17	Multifunctional protein ADE2 OS=Homo sapiens GN=PAICS PE=1 SV=3
165	1	SwissProt	NUP98_HUMAN	135	198597	731	4	165	4	0.08	Nuclear pore complex protein Nup98-Nup96 OS=Homo sapiens GN=NUP98 PE=1 SV=4
166	1	SwissProt	RPN2_HUMAN	135	69355	262	5	58	2	0.11	Dolichyl-diphosphooligosaccharide--protein glycosyltransferase subunit 2 OS=Homo sapiens GN=RPN2 PE=1 SV=3
167	1	SwissProt	GRAP1_HUMAN	135	96273	575	2	138	2	0.08	GRIP1-associated protein 1 OS=Homo sapiens GN=GRIPAP1 PE=1 SV=1
168	1	SwissProt	EIF3D_HUMAN	134	64560	261	3	75	3	0.19	Eukaryotic translation initiation factor 3 subunit D OS=Homo sapiens GN=EIF3D PE=1 SV=1
169	1	SwissProt	GLYM_HUMAN	134	56414	389	3	86	3	0.22	Serine hydroxymethyltransferase, mitochondrial OS=Homo sapiens GN=SHMT2 PE=1 SV=3
169	2	SwissProt	GLYC_HUMAN	113	53619	222	2	69	2	0.15	Serine hydroxymethyltransferase, cytosolic OS=Homo sapiens GN=SHMT1 PE=1 SV=1
170	1	SwissProt	MYPT1_HUMAN	134	115610	639	1	147	1	0.03	Protein phosphatase 1 regulatory subunit 12A OS=Homo sapiens GN=PPP1R12A PE=1 SV=1
171	1	SwissProt	GNAI3_HUMAN	134	41076	232	2	52	2	0.2	Guanine nucleotide-binding protein G(k) subunit alpha OS=Homo sapiens GN=GNAI3 PE=1 SV=3
172	1	SwissProt	DCTN2_HUMAN	134	44318	287	3	57	3	0.29	Dynactin subunit 2 OS=Homo sapiens GN=DCTN2 PE=1 SV=4
173	1	SwissProt	IPP2_HUMAN	133	23058	127	2	21	2	0.38	Protein phosphatase inhibitor 2 OS=Homo sapiens GN=PPP1R2 PE=1 SV=2
174	1	SwissProt	RFA1_HUMAN	133	68723	306	2	83	2	0.12	Replication protein A 70 kDa DNA-binding subunit OS=Homo sapiens GN=RPA1 PE=1 SV=2
175	1	SwissProt	ATLA2_HUMAN	133	66814	204	2	59	2	0.12	Atlastin-2 OS=Homo sapiens GN=ATL2 PE=1 SV=2
176	1	SwissProt	DIAP1_HUMAN	133	141942	805	4	183	3	0.08	Protein diaphanous homolog 1 OS=Homo sapiens GN=DIAPH1 PE=1 SV=2
177	1	SwissProt	MAP7_HUMAN	133	84116	366	2	114	1	0.05	Ensconsin OS=Homo sapiens GN=MAP7 PE=1 SV=1
178	1	SwissProt	BASI_HUMAN	132	42573	203	1	40	1	0.09	Basigin OS=Homo sapiens GN=BSG PE=1 SV=2
179	1	SwissProt	PRC2A_HUMAN	132	229180	1163	4	245	2	0.03	Protein PRRC2A OS=Homo sapiens GN=PRRC2A PE=1 SV=3
180	1	SwissProt	NONO_HUMAN	132	54311	427	2	87	2	0.15	Non-POU domain-containing octamer-binding protein OS=Homo sapiens GN=NONO PE=1 SV=4
181	1	SwissProt	GOGA3_HUMAN	132	167765	1157	6	230	5	0.12	Golgin subfamily A member 3 OS=Homo sapiens GN=GOLGA3 PE=1 SV=2
182	1	SwissProt	TCP4_HUMAN	132	14386	195	1	27	1	0.29	Activated RNA polymerase II transcriptional coactivator p15 OS=Homo sapiens GN=SUB1 PE=1 SV=3
183	1	SwissProt	MAOX_HUMAN	131	64679	256	3	69	3	0.19	NADP-dependent malic enzyme OS=Homo sapiens GN=ME1 PE=1 SV=1
184	1	SwissProt	HCDH_HUMAN	131	34329	201	2	44	2	0.24	Hydroxyacyl-coenzyme A dehydrogenase, mitochondrial OS=Homo sapiens GN=HADH PE=1 SV=3
185	1	SwissProt	QOR_HUMAN	131	35356	256	4	46	4	0.53	Quinone oxidoreductase OS=Homo sapiens GN=CRYZ PE=1 SV=1
186	1	SwissProt	TSN_HUMAN	131	26281	148	4	33	3	0.53	Translin OS=Homo sapiens GN=TSN PE=1 SV=1
187	1	SwissProt	AHNK_HUMAN	131	629213	3986	5	732	4	0.02	Neuroblast differentiation-associated protein AHNAK OS=Homo sapiens GN=AHNAK PE=1 SV=2
188	1	SwissProt	ODO1_HUMAN	131	117059	574	4	126	3	0.1	2-oxoglutarate dehydrogenase, mitochondrial OS=Homo sapiens GN=OGDH PE=1 SV=3
189	1	SwissProt	PLAK_HUMAN	131	82434	357	3	89	2	0.1	Junction plakoglobin OS=Homo sapiens GN=JUP PE=1 SV=3
190	1	SwissProt	TALDO_HUMAN	130	37688	340	2	58	1	0.1	Transaldolase OS=Homo sapiens GN=TALDO1 PE=1 SV=2
191	1	SwissProt	NXP20_HUMAN	130	61046	231	5	57	5	0.36	Protein NOXP20 OS=Homo sapiens GN=FAM114A1 PE=1 SV=2
192	1	SwissProt	DPYL2_HUMAN	130	62711	401	3	71	3	0.2	Dihydropyrimidinase-related protein 2 OS=Homo sapiens GN=DPYSL2 PE=1 SV=1
193	1	SwissProt	IF2B3_HUMAN	130	64008	421	2	87	2	0.12	Insulin-like growth factor 2 mRNA-binding protein 3 OS=Homo sapiens GN=IGF2BP3 PE=1 SV=2
194	1	SwissProt	CSN7A_HUMAN	130	30429	255	1	40	1	0.13	COP9 signalosome complex subunit 7a OS=Homo sapiens GN=COPS7A PE=1 SV=1
195	1	SwissProt	LAMP1_HUMAN	129	45367	163	3	42	1	0.09	Lysosome-associated membrane glycoprotein 1 OS=Homo sapiens GN=LAMP1 PE=1 SV=3
196	1	SwissProt	VPS35_HUMAN	129	92447	432	5	106	3	0.13	Vacuolar protein sorting-associated protein 35 OS=Homo sapiens GN=VPS35 PE=1 SV=2
197	1	SwissProt	1433F_HUMAN	129	28372	228	2	45	2	0.3	14-3-3 protein eta OS=Homo sapiens GN=YWHAH PE=1 SV=4
199	1	SwissProt	SFXN1_HUMAN	129	35881	221	1	45	1	0.11	Sideroflexin-1 OS=Homo sapiens GN=SFXN1 PE=1 SV=4
200	1	SwissProt	PNPT1_HUMAN	128	86524	476	2	111	2	0.09	Polyribonucleotide nucleotidyltransferase 1, mitochondrial OS=Homo sapiens GN=PNPT1 PE=1 SV=2
201	1	SwissProt	KANK1_HUMAN	128	149021	704	2	155	2	0.05	KN motif and ankyrin repeat domain-containing protein 1 OS=Homo sapiens GN=KANK1 PE=1 SV=3
202	1	SwissProt	COR1C_HUMAN	128	53899	318	3	61	3	0.23	Coronin-1C OS=Homo sapiens GN=CORO1C PE=1 SV=1
203	1	SwissProt	RT27_HUMAN	128	47924	286	1	63	1	0.08	28S ribosomal protein S27, mitochondrial OS=Homo sapiens GN=MRPS27 PE=1 SV=3
204	1	SwissProt	AT5F1_HUMAN	128	28947	196	3	36	1	0.14	ATP synthase F(0) complex subunit B1, mitochondrial OS=Homo sapiens GN=ATP5F1 PE=1 SV=2
205	1	SwissProt	GUAD_HUMAN	128	51484	209	3	57	3	0.25	Guanine deaminase OS=Homo sapiens GN=GDA PE=1 SV=1
206	1	SwissProt	MIC60_HUMAN	127	84026	617	5	128	4	0.2	MICOS complex subunit MIC60 OS=Homo sapiens GN=IMMT PE=1 SV=1
207	1	SwissProt	WASH6_HUMAN	126	48018	239	1	42	1	0.08	WAS protein family homolog 6 OS=Homo sapiens GN=WASH6P PE=1 SV=3
208	1	SwissProt	SQOR_HUMAN	126	50214	302	3	65	3	0.25	Sulfide:quinone oxidoreductase, mitochondrial OS=Homo sapiens GN=SQOR PE=1 SV=1
210	1	SwissProt	GFPT1_HUMAN	126	79555	441	5	110	3	0.15	Glutamine--fructose-6-phosphate aminotransferase [isomerizing] 1 OS=Homo sapiens GN=GFPT1 PE=1 SV=3
211	1	SwissProt	RIR1_HUMAN	126	90925	420	4	99	4	0.18	Ribonucleoside-diphosphate reductase large subunit OS=Homo sapiens GN=RRM1 PE=1 SV=1
212	1	SwissProt	CLPT1_HUMAN	126	76277	190	4	58	2	0.1	Cleft lip and palate transmembrane protein 1 OS=Homo sapiens GN=CLPTM1 PE=1 SV=1
213	1	SwissProt	SE1L1_HUMAN	126	89212	255	2	73	1	0.04	Protein sel-1 homolog 1 OS=Homo sapiens GN=SEL1L PE=1 SV=3
214	1	SwissProt	PYM1_HUMAN	125	22642	165	1	28	1	0.18	Partner of Y14 and mago OS=Homo sapiens GN=PYM1 PE=1 SV=1
215	1	SwissProt	QCR1_HUMAN	125	53297	206	3	58	3	0.24	Cytochrome b-c1 complex subunit 1, mitochondrial OS=Homo sapiens GN=UQCRC1 PE=1 SV=3
216	1	SwissProt	NP1L1_HUMAN	125	45631	168	3	44	1	0.09	Nucleosome assembly protein 1-like 1 OS=Homo sapiens GN=NAP1L1 PE=1 SV=1
217	1	SwissProt	OGFR_HUMAN	125	73850	363	2	74	2	0.11	Opioid growth factor receptor OS=Homo sapiens GN=OGFR PE=1 SV=3
218	1	SwissProt	SRSF2_HUMAN	124	25461	118	2	33	1	0.16	Serine/arginine-rich splicing factor 2 OS=Homo sapiens GN=SRSF2 PE=1 SV=4
219	1	SwissProt	SHIP2_HUMAN	124	139311	615	2	153	2	0.06	Phosphatidylinositol 3,4,5-trisphosphate 5-phosphatase 2 OS=Homo sapiens GN=INPPL1 PE=1 SV=2
220	1	SwissProt	PPBT_HUMAN	124	57611	276	3	58	3	0.22	Alkaline phosphatase, tissue-nonspecific isozyme OS=Homo sapiens GN=ALPL PE=1 SV=4
221	1	SwissProt	ESYT1_HUMAN	123	123293	532	3	124	3	0.1	Extended synaptotagmin-1 OS=Homo sapiens GN=ESYT1 PE=1 SV=1
222	1	SwissProt	PUR2_HUMAN	123	108953	593	4	128	3	0.11	Trifunctional purine biosynthetic protein adenosine-3 OS=Homo sapiens GN=GART PE=1 SV=1
223	1	SwissProt	CSTF3_HUMAN	123	83325	397	3	107	3	0.15	Cleavage stimulation factor subunit 3 OS=Homo sapiens GN=CSTF3 PE=1 SV=1
224	1	SwissProt	PARP1_HUMAN	123	113811	761	6	163	4	0.14	Poly [ADP-ribose] polymerase 1 OS=Homo sapiens GN=PARP1 PE=1 SV=4
225	1	SwissProt	GBF1_HUMAN	122	208367	732	3	206	3	0.06	Golgi-specific brefeldin A-resistance guanine nucleotide exchange factor 1 OS=Homo sapiens GN=GBF1 PE=1 SV=2
226	1	SwissProt	TADBP_HUMAN	122	45053	168	2	41	1	0.09	TAR DNA-binding protein 43 OS=Homo sapiens GN=TARDBP PE=1 SV=1
227	1	SwissProt	HNRPQ_HUMAN	122	69788	418	5	87	3	0.18	Heterogeneous nuclear ribonucleoprotein Q OS=Homo sapiens GN=SYNCRIP PE=1 SV=2
228	1	SwissProt	ANX11_HUMAN	122	54697	272	1	54	1	0.07	Annexin A11 OS=Homo sapiens GN=ANXA11 PE=1 SV=1
229	1	SwissProt	SCOT1_HUMAN	122	56578	431	3	71	2	0.14	Succinyl-CoA:3-ketoacid coenzyme A transferase 1, mitochondrial OS=Homo sapiens GN=OXCT1 PE=1 SV=1
230	1	SwissProt	EPN1_HUMAN	122	60370	154	1	43	1	0.06	Epsin-1 OS=Homo sapiens GN=EPN1 PE=1 SV=2
231	1	SwissProt	IMB1_HUMAN	121	98420	412	3	78	1	0.04	Importin subunit beta-1 OS=Homo sapiens GN=KPNB1 PE=1 SV=2
232	1	SwissProt	TKFC_HUMAN	121	59252	250	2	66	2	0.14	Triokinase/FMN cyclase OS=Homo sapiens GN=TKFC PE=1 SV=2
233	1	SwissProt	ECM29_HUMAN	121	205985	1123	3	252	3	0.06	Proteasome-associated protein ECM29 homolog OS=Homo sapiens GN=ECM29 PE=1 SV=2
234	1	SwissProt	MP2K2_HUMAN	121	44681	201	3	47	3	0.29	Dual specificity mitogen-activated protein kinase kinase 2 OS=Homo sapiens GN=MAP2K2 PE=1 SV=1
235	1	SwissProt	LAT1_HUMAN	121	55659	160	5	25	1	0.07	Large neutral amino acids transporter small subunit 1 OS=Homo sapiens GN=SLC7A5 PE=1 SV=2
236	1	SwissProt	PELO_HUMAN	121	43788	213	1	58	1	0.09	Protein pelota homolog OS=Homo sapiens GN=PELO PE=1 SV=2
237	1	SwissProt	HNRPD_HUMAN	121	38581	222	3	47	1	0.1	Heterogeneous nuclear ribonucleoprotein D0 OS=Homo sapiens GN=HNRNPD PE=1 SV=1
238	1	SwissProt	LIMC1_HUMAN	120	122818	693	4	155	3	0.1	LIM and calponin homology domains-containing protein 1 OS=Homo sapiens GN=LIMCH1 PE=1 SV=4
239	1	SwissProt	SNX2_HUMAN	120	58549	331	1	70	1	0.07	Sorting nexin-2 OS=Homo sapiens GN=SNX2 PE=1 SV=2
240	1	SwissProt	G6PI_HUMAN	120	63335	336	7	77	5	0.35	Glucose-6-phosphate isomerase OS=Homo sapiens GN=GPI PE=1 SV=4
241	1	SwissProt	BID_HUMAN	119	22152	125	2	28	2	0.4	BH3-interacting domain death agonist OS=Homo sapiens GN=BID PE=1 SV=1
242	1	SwissProt	GARS_HUMAN	119	83854	394	2	106	2	0.09	Glycine--tRNA ligase OS=Homo sapiens GN=GARS PE=1 SV=3
243	1	SwissProt	BPNT1_HUMAN	119	33713	189	2	47	2	0.25	3'(2'),5'-bisphosphate nucleotidase 1 OS=Homo sapiens GN=BPNT1 PE=1 SV=1
245	1	SwissProt	COPA_HUMAN	119	139797	953	4	184	4	0.11	Coatomer subunit alpha OS=Homo sapiens GN=COPA PE=1 SV=2
246	1	SwissProt	BIG2_HUMAN	119	204418	885	3	245	3	0.06	Brefeldin A-inhibited guanine nucleotide-exchange protein 2 OS=Homo sapiens GN=ARFGEF2 PE=1 SV=3
247	1	SwissProt	BASP1_HUMAN	119	22680	287	4	33	3	0.64	Brain acid soluble protein 1 OS=Homo sapiens GN=BASP1 PE=1 SV=2
248	1	SwissProt	XPO1_HUMAN	119	124447	481	2	122	2	0.06	Exportin-1 OS=Homo sapiens GN=XPO1 PE=1 SV=1
249	1	SwissProt	AP2A2_HUMAN	119	104807	419	3	122	3	0.11	AP-2 complex subunit alpha-2 OS=Homo sapiens GN=AP2A2 PE=1 SV=2
249	2	SwissProt	AP2A1_HUMAN	109	108561	476	2	132	2	0.07	AP-2 complex subunit alpha-1 OS=Homo sapiens GN=AP2A1 PE=1 SV=3
250	1	SwissProt	PSMD2_HUMAN	119	100877	545	3	113	3	0.12	26S proteasome non-ATPase regulatory subunit 2 OS=Homo sapiens GN=PSMD2 PE=1 SV=3
251	1	SwissProt	MSH2_HUMAN	118	105418	505	1	123	1	0.04	DNA mismatch repair protein Msh2 OS=Homo sapiens GN=MSH2 PE=1 SV=1
252	1	SwissProt	EFTU_HUMAN	118	49852	472	3	70	3	0.25	Elongation factor Tu, mitochondrial OS=Homo sapiens GN=TUFM PE=1 SV=2
253	1	SwissProt	PDIA3_HUMAN	118	57146	389	2	84	2	0.14	Protein disulfide-isomerase A3 OS=Homo sapiens GN=PDIA3 PE=1 SV=4
254	1	SwissProt	PGM1_HUMAN	118	61696	459	2	85	2	0.13	Phosphoglucomutase-1 OS=Homo sapiens GN=PGM1 PE=1 SV=3
255	1	SwissProt	SMCA4_HUMAN	118	185100	764	2	194	2	0.04	Transcription activator BRG1 OS=Homo sapiens GN=SMARCA4 PE=1 SV=2
255	2	SwissProt	SMCA2_HUMAN	98	181794	702	2	195	2	0.04	Probable global transcription activator SNF2L2 OS=Homo sapiens GN=SMARCA2 PE=1 SV=2
256	1	SwissProt	TFG_HUMAN	118	43478	125	1	29	1	0.09	Protein TFG OS=Homo sapiens GN=TFG PE=1 SV=2
257	1	SwissProt	TTC37_HUMAN	118	177485	877	2	222	2	0.04	Tetratricopeptide repeat protein 37 OS=Homo sapiens GN=TTC37 PE=1 SV=1
258	1	SwissProt	ATLA3_HUMAN	118	60960	277	1	63	1	0.06	Atlastin-3 OS=Homo sapiens GN=ATL3 PE=1 SV=1
259	1	SwissProt	CAP1_HUMAN	117	52325	418	2	73	2	0.15	Adenylyl cyclase-associated protein 1 OS=Homo sapiens GN=CAP1 PE=1 SV=5
260	1	SwissProt	PA24A_HUMAN	117	85697	257	2	83	2	0.09	Cytosolic phospholipase A2 OS=Homo sapiens GN=PLA2G4A PE=1 SV=2
261	1	SwissProt	VIGLN_HUMAN	117	141995	983	4	222	3	0.08	Vigilin OS=Homo sapiens GN=HDLBP PE=1 SV=2
262	1	SwissProt	EIF3F_HUMAN	117	37654	124	2	31	2	0.22	Eukaryotic translation initiation factor 3 subunit F OS=Homo sapiens GN=EIF3F PE=1 SV=1
263	1	SwissProt	NUP85_HUMAN	117	75826	293	3	78	2	0.1	Nuclear pore complex protein Nup85 OS=Homo sapiens GN=NUP85 PE=1 SV=1
264	1	SwissProt	DHB4_HUMAN	117	80092	488	4	102	2	0.1	Peroxisomal multifunctional enzyme type 2 OS=Homo sapiens GN=HSD17B4 PE=1 SV=3
265	1	SwissProt	TFR1_HUMAN	117	85274	781	6	119	4	0.19	Transferrin receptor protein 1 OS=Homo sapiens GN=TFRC PE=1 SV=2
266	1	SwissProt	ABCF1_HUMAN	117	96323	599	2	128	2	0.08	ATP-binding cassette sub-family F member 1 OS=Homo sapiens GN=ABCF1 PE=1 SV=2
267	1	SwissProt	MCCB_HUMAN	117	61808	358	1	79	1	0.06	Methylcrotonoyl-CoA carboxylase beta chain, mitochondrial OS=Homo sapiens GN=MCCC2 PE=1 SV=1
268	1	SwissProt	PCAT1_HUMAN	117	59741	176	1	54	1	0.07	Lysophosphatidylcholine acyltransferase 1 OS=Homo sapiens GN=LPCAT1 PE=1 SV=2
269	1	SwissProt	ABCD3_HUMAN	117	75941	438	2	102	2	0.1	ATP-binding cassette sub-family D member 3 OS=Homo sapiens GN=ABCD3 PE=1 SV=1
270	1	SwissProt	HAP28_HUMAN	116	20618	146	2	30	2	0.43	28 kDa heat- and acid-stable phosphoprotein OS=Homo sapiens GN=PDAP1 PE=1 SV=1
271	1	SwissProt	DDX17_HUMAN	116	80906	359	5	91	4	0.21	Probable ATP-dependent RNA helicase DDX17 OS=Homo sapiens GN=DDX17 PE=1 SV=2
272	1	SwissProt	TOM40_HUMAN	116	38211	85	2	24	2	0.22	Mitochondrial import receptor subunit TOM40 homolog OS=Homo sapiens GN=TOMM40 PE=1 SV=1
273	1	SwissProt	PABP1_HUMAN	115	70854	466	3	89	3	0.17	Polyadenylate-binding protein 1 OS=Homo sapiens GN=PABPC1 PE=1 SV=2
274	1	SwissProt	IF2A_HUMAN	116	36374	295	5	58	2	0.23	Eukaryotic translation initiation factor 2 subunit 1 OS=Homo sapiens GN=EIF2S1 PE=1 SV=3
275	1	SwissProt	CLIC1_HUMAN	116	27248	206	2	40	2	0.32	Chloride intracellular channel protein 1 OS=Homo sapiens GN=CLIC1 PE=1 SV=4
276	1	SwissProt	NDUAA_HUMAN	116	41067	199	1	57	1	0.1	NADH dehydrogenase [ubiquinone] 1 alpha subcomplex subunit 10, mitochondrial OS=Homo sapiens GN=NDUFA10 PE=1 SV=1
277	1	SwissProt	PAXI_HUMAN	116	65946	266	2	56	1	0.06	Paxillin OS=Homo sapiens GN=PXN PE=1 SV=3
278	1	SwissProt	CALD1_HUMAN	116	93232	683	3	154	2	0.08	Caldesmon OS=Homo sapiens GN=CALD1 PE=1 SV=3
279	1	SwissProt	ATLA1_HUMAN	116	63845	215	1	68	1	0.06	Atlastin-1 OS=Homo sapiens GN=ATL1 PE=1 SV=1
280	1	SwissProt	PSN1_HUMAN	116	52919	136	1	38	1	0.07	Presenilin-1 OS=Homo sapiens GN=PSEN1 PE=1 SV=1
281	1	SwissProt	PDS5A_HUMAN	116	152274	908	3	209	2	0.05	Sister chromatid cohesion protein PDS5 homolog A OS=Homo sapiens GN=PDS5A PE=1 SV=1
282	1	SwissProt	PTMA_HUMAN	116	12196	53	1	11	1	0.35	Prothymosin alpha OS=Homo sapiens GN=PTMA PE=1 SV=2
283	1	SwissProt	COPE_HUMAN	115	34688	123	1	40	1	0.11	Coatomer subunit epsilon OS=Homo sapiens GN=COPE PE=1 SV=3
284	1	SwissProt	WASC4_HUMAN	115	137343	571	1	179	1	0.03	WASH complex subunit 4 OS=Homo sapiens GN=WASHC4 PE=1 SV=2
285	1	SwissProt	AIMP1_HUMAN	115	34616	332	3	48	2	0.24	Aminoacyl tRNA synthase complex-interacting multifunctional protein 1 OS=Homo sapiens GN=AIMP1 PE=1 SV=2
286	1	SwissProt	PURA2_HUMAN	115	50465	263	2	65	2	0.16	Adenylosuccinate synthetase isozyme 2 OS=Homo sapiens GN=ADSS PE=1 SV=3
287	1	SwissProt	MICU2_HUMAN	115	49919	238	2	60	2	0.16	Calcium uptake protein 2, mitochondrial OS=Homo sapiens GN=MICU2 PE=1 SV=2
288	1	SwissProt	SETD3_HUMAN	115	67557	387	1	89	1	0.06	Histone-lysine N-methyltransferase setd3 OS=Homo sapiens GN=SETD3 PE=1 SV=1
289	1	SwissProt	HIP1R_HUMAN	115	119999	805	2	173	2	0.07	Huntingtin-interacting protein 1-related protein OS=Homo sapiens GN=HIP1R PE=1 SV=2
290	1	SwissProt	HEM3_HUMAN	115	39534	206	2	53	2	0.21	Porphobilinogen deaminase OS=Homo sapiens GN=HMBS PE=1 SV=2
291	1	SwissProt	INF2_HUMAN	115	136851	638	3	143	2	0.06	Inverted formin-2 OS=Homo sapiens GN=INF2 PE=1 SV=2
292	1	SwissProt	SYQ_HUMAN	115	88655	565	2	123	2	0.09	Glutamine--tRNA ligase OS=Homo sapiens GN=QARS PE=1 SV=1
293	1	SwissProt	PO210_HUMAN	115	205895	592	2	158	2	0.04	Nuclear pore membrane glycoprotein 210 OS=Homo sapiens GN=NUP210 PE=1 SV=3
294	1	SwissProt	KAP2_HUMAN	115	45832	284	3	61	3	0.28	cAMP-dependent protein kinase type II-alpha regulatory subunit OS=Homo sapiens GN=PRKAR2A PE=1 SV=2
295	1	SwissProt	DNM1L_HUMAN	114	82339	474	3	113	3	0.15	Dynamin-1-like protein OS=Homo sapiens GN=DNM1L PE=1 SV=2
296	1	SwissProt	RCN3_HUMAN	114	37470	119	2	37	2	0.22	Reticulocalbin-3 OS=Homo sapiens GN=RCN3 PE=1 SV=1
297	1	SwissProt	PEPL_HUMAN	114	205193	1512	4	342	4	0.08	Periplakin OS=Homo sapiens GN=PPL PE=1 SV=4
298	1	SwissProt	AROS_HUMAN	114	15538	110	1	27	1	0.27	Active regulator of SIRT1 OS=Homo sapiens GN=RPS19BP1 PE=1 SV=1
299	1	SwissProt	MYO1E_HUMAN	114	127552	564	1	154	1	0.03	Unconventional myosin-Ie OS=Homo sapiens GN=MYO1E PE=1 SV=2
300	1	SwissProt	SCYL2_HUMAN	114	104327	420	2	107	2	0.08	SCY1-like protein 2 OS=Homo sapiens GN=SCYL2 PE=1 SV=1
301	1	SwissProt	MAP4_HUMAN	114	121443	1060	2	161	2	0.06	Microtubule-associated protein 4 OS=Homo sapiens GN=MAP4 PE=1 SV=3
302	1	SwissProt	SYTC_HUMAN	114	84294	598	4	118	4	0.2	Threonine--tRNA ligase, cytoplasmic OS=Homo sapiens GN=TARS PE=1 SV=3
303	1	SwissProt	OSTF1_HUMAN	114	23943	159	2	32	2	0.36	Osteoclast-stimulating factor 1 OS=Homo sapiens GN=OSTF1 PE=1 SV=2
304	1	SwissProt	SUCB2_HUMAN	114	46824	360	2	69	2	0.17	Succinate--CoA ligase [GDP-forming] subunit beta, mitochondrial OS=Homo sapiens GN=SUCLG2 PE=1 SV=2
305	1	SwissProt	EIF3C_HUMAN	114	105962	533	2	124	2	0.07	Eukaryotic translation initiation factor 3 subunit C OS=Homo sapiens GN=EIF3C PE=1 SV=1
306	1	SwissProt	RPP25_HUMAN	114	20791	143	1	28	1	0.2	Ribonuclease P protein subunit p25 OS=Homo sapiens GN=RPP25 PE=1 SV=1
307	1	SwissProt	CAPR1_HUMAN	114	78489	229	2	58	2	0.1	Caprin-1 OS=Homo sapiens GN=CAPRIN1 PE=1 SV=2
308	1	SwissProt	RGAP1_HUMAN	114	71666	367	1	87	1	0.05	Rac GTPase-activating protein 1 OS=Homo sapiens GN=RACGAP1 PE=1 SV=1
309	1	SwissProt	RBM39_HUMAN	114	59628	236	1	61	1	0.07	RNA-binding protein 39 OS=Homo sapiens GN=RBM39 PE=1 SV=2
310	1	SwissProt	CPSF7_HUMAN	113	52189	268	1	50	1	0.07	Cleavage and polyadenylation specificity factor subunit 7 OS=Homo sapiens GN=CPSF7 PE=1 SV=1
311	1	SwissProt	PRS7_HUMAN	113	49002	346	2	79	1	0.08	26S proteasome regulatory subunit 7 OS=Homo sapiens GN=PSMC2 PE=1 SV=3
312	1	SwissProt	ROA2_HUMAN	113	37464	334	5	52	3	0.35	Heterogeneous nuclear ribonucleoproteins A2/B1 OS=Homo sapiens GN=HNRNPA2B1 PE=1 SV=2
313	1	SwissProt	LRRF1_HUMAN	113	89826	480	2	98	2	0.09	Leucine-rich repeat flightless-interacting protein 1 OS=Homo sapiens GN=LRRFIP1 PE=1 SV=2
314	1	SwissProt	RAB8A_HUMAN	112	23824	202	2	42	1	0.17	Ras-related protein Rab-8A OS=Homo sapiens GN=RAB8A PE=1 SV=1
315	1	SwissProt	SF3B2_HUMAN	112	100279	616	4	121	4	0.16	Splicing factor 3B subunit 2 OS=Homo sapiens GN=SF3B2 PE=1 SV=2
316	1	SwissProt	GSTP1_HUMAN	112	23569	135	2	31	2	0.37	Glutathione S-transferase P OS=Homo sapiens GN=GSTP1 PE=1 SV=2
317	1	SwissProt	ODPB_HUMAN	112	39550	182	3	35	3	0.33	Pyruvate dehydrogenase E1 component subunit beta, mitochondrial OS=Homo sapiens GN=PDHB PE=1 SV=3
318	1	SwissProt	ACTN4_HUMAN	112	105245	852	4	143	4	0.15	Alpha-actinin-4 OS=Homo sapiens GN=ACTN4 PE=1 SV=2
319	1	SwissProt	EFTS_HUMAN	112	35710	206	2	43	2	0.23	Elongation factor Ts, mitochondrial OS=Homo sapiens GN=TSFM PE=1 SV=2
320	1	SwissProt	LA_HUMAN	112	46979	391	1	80	1	0.08	Lupus La protein OS=Homo sapiens GN=SSB PE=1 SV=2
321	1	SwissProt	TRXR1_HUMAN	111	71832	463	3	97	2	0.11	Thioredoxin reductase 1, cytoplasmic OS=Homo sapiens GN=TXNRD1 PE=1 SV=3
322	1	SwissProt	MCM3_HUMAN	111	91551	524	3	126	3	0.13	DNA replication licensing factor MCM3 OS=Homo sapiens GN=MCM3 PE=1 SV=3
323	1	SwissProt	DESP_HUMAN	111	334021	2170	4	539	4	0.05	Desmoplakin OS=Homo sapiens GN=DSP PE=1 SV=3
324	1	SwissProt	MTOR_HUMAN	111	290759	1244	2	334	2	0.03	Serine/threonine-protein kinase mTOR OS=Homo sapiens GN=MTOR PE=1 SV=1
325	1	SwissProt	LRC47_HUMAN	111	64004	288	2	83	2	0.12	Leucine-rich repeat-containing protein 47 OS=Homo sapiens GN=LRRC47 PE=1 SV=1
326	1	SwissProt	CP51A_HUMAN	111	57169	209	2	61	2	0.14	Lanosterol 14-alpha demethylase OS=Homo sapiens GN=CYP51A1 PE=1 SV=3
327	1	SwissProt	PREP_HUMAN	111	118364	549	3	139	3	0.1	Presequence protease, mitochondrial OS=Homo sapiens GN=PITRM1 PE=1 SV=3
328	1	SwissProt	GBB4_HUMAN	111	38284	134	1	35	1	0.1	Guanine nucleotide-binding protein subunit beta-4 OS=Homo sapiens GN=GNB4 PE=1 SV=3
329	1	SwissProt	CLAP2_HUMAN	111	141844	814	2	195	2	0.05	CLIP-associating protein 2 OS=Homo sapiens GN=CLASP2 PE=1 SV=2
330	1	SwissProt	PLEC_HUMAN	111	533462	3943	4	858	4	0.03	Plectin OS=Homo sapiens GN=PLEC PE=1 SV=3
331	1	SwissProt	CISY_HUMAN	111	51908	267	4	55	2	0.16	Citrate synthase, mitochondrial OS=Homo sapiens GN=CS PE=1 SV=2
332	1	SwissProt	PDC6I_HUMAN	111	96590	565	3	122	2	0.08	Programmed cell death 6-interacting protein OS=Homo sapiens GN=PDCD6IP PE=1 SV=1
333	1	SwissProt	KI21A_HUMAN	110	188374	790	4	216	4	0.08	Kinesin-like protein KIF21A OS=Homo sapiens GN=KIF21A PE=1 SV=2
334	1	SwissProt	PCP_HUMAN	110	56277	105	2	40	1	0.07	Lysosomal Pro-X carboxypeptidase OS=Homo sapiens GN=PRCP PE=1 SV=1
335	1	SwissProt	VP13A_HUMAN	110	361872	1325	1	356	1	0.01	Vacuolar protein sorting-associated protein 13A OS=Homo sapiens GN=VPS13A PE=1 SV=2
336	1	SwissProt	RACK1_HUMAN	110	35511	223	3	47	2	0.23	Receptor of activated protein C kinase 1 OS=Homo sapiens GN=RACK1 PE=1 SV=3
337	1	SwissProt	UBR5_HUMAN	110	312352	1109	3	304	2	0.02	E3 ubiquitin-protein ligase UBR5 OS=Homo sapiens GN=UBR5 PE=1 SV=2
338	1	SwissProt	LYRIC_HUMAN	110	63856	388	1	74	1	0.06	Protein LYRIC OS=Homo sapiens GN=MTDH PE=1 SV=2
339	1	SwissProt	RS17_HUMAN	110	15597	103	1	23	1	0.27	40S ribosomal protein S17 OS=Homo sapiens GN=RPS17 PE=1 SV=2
340	1	SwissProt	TUT7_HUMAN	110	173288	741	2	222	2	0.04	Terminal uridylyltransferase 7 OS=Homo sapiens GN=ZCCHC6 PE=1 SV=1
341	1	SwissProt	SC61B_HUMAN	110	10025	61	2	15	1	0.44	Protein transport protein Sec61 subunit beta OS=Homo sapiens GN=SEC61B PE=1 SV=2
342	1	SwissProt	SGPL1_HUMAN	110	64053	253	2	74	2	0.12	Sphingosine-1-phosphate lyase 1 OS=Homo sapiens GN=SGPL1 PE=1 SV=3
343	1	SwissProt	CAF1A_HUMAN	110	108057	423	1	115	1	0.04	Chromatin assembly factor 1 subunit A OS=Homo sapiens GN=CHAF1A PE=1 SV=2
344	1	SwissProt	CASP7_HUMAN	110	34882	201	1	44	1	0.11	Caspase-7 OS=Homo sapiens GN=CASP7 PE=1 SV=1
345	1	SwissProt	ZW10_HUMAN	110	89628	429	1	117	1	0.04	Centromere/kinetochore protein zw10 homolog OS=Homo sapiens GN=ZW10 PE=1 SV=3
346	1	SwissProt	MGST3_HUMAN	109	16734	79	3	18	1	0.25	Microsomal glutathione S-transferase 3 OS=Homo sapiens GN=MGST3 PE=1 SV=1
347	1	SwissProt	B4GT1_HUMAN	109	44291	145	2	41	1	0.09	Beta-1,4-galactosyltransferase 1 OS=Homo sapiens GN=B4GALT1 PE=1 SV=5
348	1	SwissProt	RDH14_HUMAN	109	37184	185	1	43	1	0.11	Retinol dehydrogenase 14 OS=Homo sapiens GN=RDH14 PE=1 SV=1
349	1	SwissProt	ARFG3_HUMAN	109	57406	344	1	75	1	0.07	ADP-ribosylation factor GTPase-activating protein 3 OS=Homo sapiens GN=ARFGAP3 PE=1 SV=1
350	1	SwissProt	WDR81_HUMAN	109	213389	739	1	191	1	0.02	WD repeat-containing protein 81 OS=Homo sapiens GN=WDR81 PE=1 SV=2
351	1	SwissProt	KBP_HUMAN	109	72453	278	1	76	1	0.05	KIF1-binding protein OS=Homo sapiens GN=KIF1BP PE=1 SV=1
352	1	SwissProt	SRPRB_HUMAN	109	29912	262	3	47	2	0.28	Signal recognition particle receptor subunit beta OS=Homo sapiens GN=SRPRB PE=1 SV=3
353	1	SwissProt	AGM1_HUMAN	109	60270	251	2	68	2	0.13	Phosphoacetylglucosamine mutase OS=Homo sapiens GN=PGM3 PE=1 SV=1
354	1	SwissProt	TF3C4_HUMAN	109	93235	431	2	120	2	0.08	General transcription factor 3C polypeptide 4 OS=Homo sapiens GN=GTF3C4 PE=1 SV=2
355	1	SwissProt	CD44_HUMAN	109	82001	244	3	56	3	0.15	CD44 antigen OS=Homo sapiens GN=CD44 PE=1 SV=3
356	1	SwissProt	RUVB2_HUMAN	109	51296	289	3	74	3	0.25	RuvB-like 2 OS=Homo sapiens GN=RUVBL2 PE=1 SV=3
357	1	SwissProt	DC1L1_HUMAN	109	56829	375	1	76	1	0.07	Cytoplasmic dynein 1 light intermediate chain 1 OS=Homo sapiens GN=DYNC1LI1 PE=1 SV=3
358	1	SwissProt	HXK1_HUMAN	109	103561	578	3	136	2	0.08	Hexokinase-1 OS=Homo sapiens GN=HK1 PE=1 SV=3
359	1	SwissProt	IMDH2_HUMAN	109	56226	300	2	61	2	0.14	Inosine-5'-monophosphate dehydrogenase 2 OS=Homo sapiens GN=IMPDH2 PE=1 SV=2
360	1	SwissProt	EIF3A_HUMAN	109	166867	887	1	233	1	0.02	Eukaryotic translation initiation factor 3 subunit A OS=Homo sapiens GN=EIF3A PE=1 SV=1
361	1	SwissProt	IMA1_HUMAN	109	58168	228	2	54	2	0.14	Importin subunit alpha-1 OS=Homo sapiens GN=KPNA2 PE=1 SV=1
362	1	SwissProt	CYBP_HUMAN	109	26308	175	2	41	2	0.33	Calcyclin-binding protein OS=Homo sapiens GN=CACYBP PE=1 SV=2
363	1	SwissProt	AFG32_HUMAN	109	88984	478	1	119	1	0.04	AFG3-like protein 2 OS=Homo sapiens GN=AFG3L2 PE=1 SV=2
364	1	SwissProt	FADD_HUMAN	109	23493	78	1	25	1	0.17	FAS-associated death domain protein OS=Homo sapiens GN=FADD PE=1 SV=1
365	1	SwissProt	SCFD1_HUMAN	109	72676	269	3	83	3	0.17	Sec1 family domain-containing protein 1 OS=Homo sapiens GN=SCFD1 PE=1 SV=4
366	1	SwissProt	SNR40_HUMAN	109	39742	170	1	42	1	0.1	U5 small nuclear ribonucleoprotein 40 kDa protein OS=Homo sapiens GN=SNRNP40 PE=1 SV=1
367	1	SwissProt	CSTF1_HUMAN	109	49125	146	1	43	1	0.08	Cleavage stimulation factor subunit 1 OS=Homo sapiens GN=CSTF1 PE=1 SV=1
369	1	SwissProt	HNRPC_HUMAN	108	33707	246	4	59	2	0.25	Heterogeneous nuclear ribonucleoproteins C1/C2 OS=Homo sapiens GN=HNRNPC PE=1 SV=4
370	1	SwissProt	MACF1_HUMAN	108	843033	4384	2	1097	2	0.01	Microtubule-actin cross-linking factor 1, isoforms 1/2/3/5 OS=Homo sapiens GN=MACF1 PE=1 SV=4
371	1	SwissProt	TCPG_HUMAN	108	61066	434	2	92	2	0.13	T-complex protein 1 subunit gamma OS=Homo sapiens GN=CCT3 PE=1 SV=4
372	1	SwissProt	SNX5_HUMAN	108	47072	239	1	64	1	0.08	Sorting nexin-5 OS=Homo sapiens GN=SNX5 PE=1 SV=1
373	1	SwissProt	DD19A_HUMAN	108	54397	322	2	86	2	0.15	ATP-dependent RNA helicase DDX19A OS=Homo sapiens GN=DDX19A PE=1 SV=1
374	1	SwissProt	AHNK2_HUMAN	108	617383	2600	2	604	2	0.01	Protein AHNAK2 OS=Homo sapiens GN=AHNAK2 PE=1 SV=2
375	1	SwissProt	CAND1_HUMAN	108	137999	680	2	151	2	0.06	Cullin-associated NEDD8-dissociated protein 1 OS=Homo sapiens GN=CAND1 PE=1 SV=2
376	1	SwissProt	ARPC5_HUMAN	108	16367	139	1	27	1	0.25	Actin-related protein 2/3 complex subunit 5 OS=Homo sapiens GN=ARPC5 PE=1 SV=3
377	1	SwissProt	GDIA_HUMAN	107	51177	267	2	57	2	0.16	Rab GDP dissociation inhibitor alpha OS=Homo sapiens GN=GDI1 PE=1 SV=2
378	1	SwissProt	AIFM1_HUMAN	107	67144	465	3	83	3	0.18	Apoptosis-inducing factor 1, mitochondrial OS=Homo sapiens GN=AIFM1 PE=1 SV=1
379	1	SwissProt	SUV3_HUMAN	107	88791	381	1	101	1	0.04	ATP-dependent RNA helicase SUPV3L1, mitochondrial OS=Homo sapiens GN=SUPV3L1 PE=1 SV=1
380	1	SwissProt	ROA0_HUMAN	107	30993	158	1	35	1	0.13	Heterogeneous nuclear ribonucleoprotein A0 OS=Homo sapiens GN=HNRNPA0 PE=1 SV=1
381	1	SwissProt	CTNA1_HUMAN	107	100693	526	1	146	1	0.04	Catenin alpha-1 OS=Homo sapiens GN=CTNNA1 PE=1 SV=1
382	1	SwissProt	NPM_HUMAN	107	32726	308	3	44	2	0.26	Nucleophosmin OS=Homo sapiens GN=NPM1 PE=1 SV=2
383	1	SwissProt	RPN1_HUMAN	107	68641	590	2	100	2	0.12	Dolichyl-diphosphooligosaccharide--protein glycosyltransferase subunit 1 OS=Homo sapiens GN=RPN1 PE=1 SV=1
384	1	SwissProt	TB182_HUMAN	107	182711	845	5	188	4	0.09	182 kDa tankyrase-1-binding protein OS=Homo sapiens GN=TNKS1BP1 PE=1 SV=4
385	1	SwissProt	PEBP1_HUMAN	107	21158	98	3	25	2	0.42	Phosphatidylethanolamine-binding protein 1 OS=Homo sapiens GN=PEBP1 PE=1 SV=3
386	1	SwissProt	H15_HUMAN	107	22566	332	2	46	1	0.18	Histone H1.5 OS=Homo sapiens GN=HIST1H1B PE=1 SV=3
387	1	SwissProt	ABCE1_HUMAN	107	68240	347	1	89	1	0.06	ATP-binding cassette sub-family E member 1 OS=Homo sapiens GN=ABCE1 PE=1 SV=1
388	1	SwissProt	CALR_HUMAN	107	48283	312	2	57	1	0.08	Calreticulin OS=Homo sapiens GN=CALR PE=1 SV=1
389	1	SwissProt	ADT3_HUMAN	106	33073	412	3	58	2	0.25	ADP/ATP translocase 3 OS=Homo sapiens GN=SLC25A6 PE=1 SV=4
390	1	SwissProt	ODP2_HUMAN	106	69466	320	4	73	4	0.24	Dihydrolipoyllysine-residue acetyltransferase component of pyruvate dehydrogenase complex, mitochondrial OS=Homo sapiens GN=DLAT PE=1 SV=3
391	1	SwissProt	IDH3A_HUMAN	106	40022	190	1	53	1	0.1	Isocitrate dehydrogenase [NAD] subunit alpha, mitochondrial OS=Homo sapiens GN=IDH3A PE=1 SV=1
392	1	SwissProt	TENS3_HUMAN	106	156366	613	1	155	1	0.02	Tensin-3 OS=Homo sapiens GN=TNS3 PE=1 SV=2
393	1	SwissProt	NAT10_HUMAN	106	116569	470	2	122	2	0.07	RNA cytidine acetyltransferase OS=Homo sapiens GN=NAT10 PE=1 SV=2
394	1	SwissProt	DHX15_HUMAN	106	91673	442	2	103	1	0.04	Pre-mRNA-splicing factor ATP-dependent RNA helicase DHX15 OS=Homo sapiens GN=DHX15 PE=1 SV=2
395	1	SwissProt	RRP15_HUMAN	106	31636	172	1	43	1	0.13	RRP15-like protein OS=Homo sapiens GN=RRP15 PE=1 SV=2
396	1	SwissProt	SC22B_HUMAN	106	24806	158	3	29	3	0.57	Vesicle-trafficking protein SEC22b OS=Homo sapiens GN=SEC22B PE=1 SV=4
397	1	SwissProt	XPO5_HUMAN	106	138332	492	1	136	1	0.03	Exportin-5 OS=Homo sapiens GN=XPO5 PE=1 SV=1
398	1	SwissProt	RBM14_HUMAN	106	69620	203	2	67	2	0.11	RNA-binding protein 14 OS=Homo sapiens GN=RBM14 PE=1 SV=2
399	1	SwissProt	TRM6_HUMAN	106	56049	254	1	70	1	0.07	tRNA (adenine(58)-N(1))-methyltransferase non-catalytic subunit TRM6 OS=Homo sapiens GN=TRMT6 PE=1 SV=1
400	1	SwissProt	SPRE_HUMAN	106	28316	138	2	39	2	0.3	Sepiapterin reductase OS=Homo sapiens GN=SPR PE=1 SV=1
401	1	SwissProt	IPYR2_HUMAN	106	38409	186	1	54	1	0.1	Inorganic pyrophosphatase 2, mitochondrial OS=Homo sapiens GN=PPA2 PE=1 SV=2
402	1	SwissProt	NDKB_HUMAN	106	17401	196	1	30	1	0.24	Nucleoside diphosphate kinase B OS=Homo sapiens GN=NME2 PE=1 SV=1
403	1	SwissProt	ACAD9_HUMAN	106	69344	345	2	88	2	0.11	Acyl-CoA dehydrogenase family member 9, mitochondrial OS=Homo sapiens GN=ACAD9 PE=1 SV=1
404	1	SwissProt	RS3_HUMAN	106	26842	350	2	47	1	0.15	40S ribosomal protein S3 OS=Homo sapiens GN=RPS3 PE=1 SV=2
405	1	SwissProt	APEX1_HUMAN	106	35931	258	2	49	2	0.23	DNA-(apurinic or apyrimidinic site) lyase OS=Homo sapiens GN=APEX1 PE=1 SV=2
406	1	SwissProt	SRP54_HUMAN	106	55953	353	1	88	1	0.07	Signal recognition particle 54 kDa protein OS=Homo sapiens GN=SRP54 PE=1 SV=1
407	1	SwissProt	NUP50_HUMAN	105	50512	254	1	68	1	0.08	Nuclear pore complex protein Nup50 OS=Homo sapiens GN=NUP50 PE=1 SV=2
408	1	SwissProt	SMC3_HUMAN	105	141853	894	2	231	2	0.05	Structural maintenance of chromosomes protein 3 OS=Homo sapiens GN=SMC3 PE=1 SV=2
409	1	SwissProt	EH1L1_HUMAN	105	162554	730	3	173	3	0.07	EH domain-binding protein 1-like protein 1 OS=Homo sapiens GN=EHBP1L1 PE=1 SV=2
410	1	SwissProt	M2OM_HUMAN	105	34211	232	2	45	2	0.24	Mitochondrial 2-oxoglutarate/malate carrier protein OS=Homo sapiens GN=SLC25A11 PE=1 SV=3
411	1	SwissProt	MUTA_HUMAN	105	83538	422	1	95	1	0.05	Methylmalonyl-CoA mutase, mitochondrial OS=Homo sapiens GN=MUT PE=1 SV=4
412	1	SwissProt	VATA_HUMAN	105	68660	355	2	86	1	0.06	V-type proton ATPase catalytic subunit A OS=Homo sapiens GN=ATP6V1A PE=1 SV=2
413	1	SwissProt	PRDX4_HUMAN	105	30749	235	2	41	2	0.28	Peroxiredoxin-4 OS=Homo sapiens GN=PRDX4 PE=1 SV=1
414	1	SwissProt	DHRS4_HUMAN	105	29803	192	1	40	1	0.13	Dehydrogenase/reductase SDR family member 4 OS=Homo sapiens GN=DHRS4 PE=1 SV=3
415	1	SwissProt	PUR9_HUMAN	105	65089	356	3	94	3	0.19	Bifunctional purine biosynthesis protein PURH OS=Homo sapiens GN=ATIC PE=1 SV=3
416	1	SwissProt	E41L1_HUMAN	105	99012	575	2	132	2	0.08	Band 4.1-like protein 1 OS=Homo sapiens GN=EPB41L1 PE=1 SV=2
417	1	SwissProt	TRM2_HUMAN	105	57182	222	1	65	1	0.07	tRNA (uracil(54)-C(5))-methyltransferase homolog OS=Homo sapiens GN=TRMT2B PE=1 SV=1
418	1	SwissProt	DDX46_HUMAN	105	117803	763	1	162	1	0.03	Probable ATP-dependent RNA helicase DDX46 OS=Homo sapiens GN=DDX46 PE=1 SV=2
419	1	SwissProt	ABHDA_HUMAN	105	34253	171	1	42	1	0.12	Mycophenolic acid acyl-glucuronide esterase, mitochondrial OS=Homo sapiens GN=ABHD10 PE=1 SV=1
420	1	SwissProt	EIF3B_HUMAN	105	92823	456	4	109	2	0.08	Eukaryotic translation initiation factor 3 subunit B OS=Homo sapiens GN=EIF3B PE=1 SV=3
421	1	SwissProt	CAN1_HUMAN	105	82465	399	1	105	1	0.05	Calpain-1 catalytic subunit OS=Homo sapiens GN=CAPN1 PE=1 SV=1
422	1	SwissProt	CPNE3_HUMAN	105	60947	220	1	60	1	0.06	Copine-3 OS=Homo sapiens GN=CPNE3 PE=1 SV=1
423	1	SwissProt	PCCB_HUMAN	105	58806	310	1	77	1	0.07	Propionyl-CoA carboxylase beta chain, mitochondrial OS=Homo sapiens GN=PCCB PE=1 SV=3
424	1	SwissProt	RTCB_HUMAN	105	55688	308	2	63	1	0.07	tRNA-splicing ligase RtcB homolog OS=Homo sapiens GN=RTCB PE=1 SV=1
425	1	SwissProt	RAB1B_HUMAN	104	22328	210	3	39	2	0.4	Ras-related protein Rab-1B OS=Homo sapiens GN=RAB1B PE=1 SV=1
425	2	SwissProt	RAB1A_HUMAN	99	22891	216	2	38	2	0.38	Ras-related protein Rab-1A OS=Homo sapiens GN=RAB1A PE=1 SV=3
426	1	SwissProt	SYWC_HUMAN	104	53474	289	4	68	4	0.33	Tryptophan--tRNA ligase, cytoplasmic OS=Homo sapiens GN=WARS PE=1 SV=2
427	1	SwissProt	NMT1_HUMAN	104	57112	259	2	61	2	0.14	Glycylpeptide N-tetradecanoyltransferase 1 OS=Homo sapiens GN=NMT1 PE=1 SV=2
428	1	SwissProt	CBX5_HUMAN	104	22382	175	2	35	2	0.39	Chromobox protein homolog 5 OS=Homo sapiens GN=CBX5 PE=1 SV=1
429	1	SwissProt	FAH2A_HUMAN	104	34916	163	1	39	1	0.11	Fumarylacetoacetate hydrolase domain-containing protein 2A OS=Homo sapiens GN=FAHD2A PE=1 SV=1
430	1	SwissProt	EWS_HUMAN	104	68721	208	1	50	1	0.06	RNA-binding protein EWS OS=Homo sapiens GN=EWSR1 PE=1 SV=1
431	1	SwissProt	COPB_HUMAN	104	108214	646	3	137	3	0.11	Coatomer subunit beta OS=Homo sapiens GN=COPB1 PE=1 SV=3
432	1	SwissProt	PRP8_HUMAN	104	274738	1205	2	329	2	0.03	Pre-mRNA-processing-splicing factor 8 OS=Homo sapiens GN=PRPF8 PE=1 SV=2
433	1	SwissProt	HMCS1_HUMAN	104	57828	236	5	56	5	0.38	Hydroxymethylglutaryl-CoA synthase, cytoplasmic OS=Homo sapiens GN=HMGCS1 PE=1 SV=2
434	1	SwissProt	SFR19_HUMAN	104	139814	700	1	131	1	0.03	Splicing factor, arginine/serine-rich 19 OS=Homo sapiens GN=SCAF1 PE=1 SV=3
435	1	SwissProt	SRP19_HUMAN	104	16374	99	1	20	1	0.25	Signal recognition particle 19 kDa protein OS=Homo sapiens GN=SRP19 PE=1 SV=3
436	1	SwissProt	LMNB1_HUMAN	104	66653	457	2	102	2	0.12	Lamin-B1 OS=Homo sapiens GN=LMNB1 PE=1 SV=2
437	1	SwissProt	DPOE3_HUMAN	104	16906	91	1	26	1	0.24	DNA polymerase epsilon subunit 3 OS=Homo sapiens GN=POLE3 PE=1 SV=1
438	1	SwissProt	SRP72_HUMAN	104	75130	438	3	99	3	0.16	Signal recognition particle subunit SRP72 OS=Homo sapiens GN=SRP72 PE=1 SV=3
439	1	SwissProt	STX8_HUMAN	104	27004	173	1	40	1	0.15	Syntaxin-8 OS=Homo sapiens GN=STX8 PE=1 SV=2
440	1	SwissProt	VIME_HUMAN	104	53676	388	2	84	2	0.15	Vimentin OS=Homo sapiens GN=VIM PE=1 SV=4
441	1	SwissProt	SYUA_HUMAN	104	14451	110	2	19	2	0.66	Alpha-synuclein OS=Homo sapiens GN=SNCA PE=1 SV=1
442	1	SwissProt	MRP1_HUMAN	104	172907	639	1	163	1	0.02	Multidrug resistance-associated protein 1 OS=Homo sapiens GN=ABCC1 PE=1 SV=3
443	1	SwissProt	DC1I2_HUMAN	104	71811	279	1	65	1	0.05	Cytoplasmic dynein 1 intermediate chain 2 OS=Homo sapiens GN=DYNC1I2 PE=1 SV=3
444	1	SwissProt	RL10_HUMAN	104	25044	197	2	44	1	0.16	60S ribosomal protein L10 OS=Homo sapiens GN=RPL10 PE=1 SV=4
445	1	SwissProt	ZO2_HUMAN	104	134104	732	2	181	2	0.06	Tight junction protein ZO-2 OS=Homo sapiens GN=TJP2 PE=1 SV=2
446	1	SwissProt	UN45A_HUMAN	104	104266	553	3	139	3	0.11	Protein unc-45 homolog A OS=Homo sapiens GN=UNC45A PE=1 SV=1
447	1	SwissProt	SURF4_HUMAN	104	30602	81	2	18	2	0.28	Surfeit locus protein 4 OS=Homo sapiens GN=SURF4 PE=1 SV=3
448	1	SwissProt	COX5A_HUMAN	104	16923	100	1	25	1	0.24	Cytochrome c oxidase subunit 5A, mitochondrial OS=Homo sapiens GN=COX5A PE=1 SV=2
449	1	SwissProt	RL28_HUMAN	104	15795	226	1	36	1	0.26	60S ribosomal protein L28 OS=Homo sapiens GN=RPL28 PE=1 SV=3
450	1	SwissProt	CLIP2_HUMAN	104	116223	826	1	167	1	0.03	CAP-Gly domain-containing linker protein 2 OS=Homo sapiens GN=CLIP2 PE=1 SV=1
451	1	SwissProt	TM209_HUMAN	104	63281	221	1	52	1	0.06	Transmembrane protein 209 OS=Homo sapiens GN=TMEM209 PE=1 SV=2
452	1	SwissProt	PSME4_HUMAN	104	213536	703	1	202	1	0.02	Proteasome activator complex subunit 4 OS=Homo sapiens GN=PSME4 PE=1 SV=2
453	1	SwissProt	EVPL_HUMAN	104	232774	1277	2	351	2	0.03	Envoplakin OS=Homo sapiens GN=EVPL PE=1 SV=3
454	1	SwissProt	SBDS_HUMAN	103	29030	250	2	50	2	0.29	Ribosome maturation protein SBDS OS=Homo sapiens GN=SBDS PE=1 SV=4
455	1	SwissProt	SYIM_HUMAN	103	114688	584	2	132	2	0.07	Isoleucine--tRNA ligase, mitochondrial OS=Homo sapiens GN=IARS2 PE=1 SV=2
456	1	SwissProt	RFC5_HUMAN	103	38757	208	1	56	1	0.1	Replication factor C subunit 5 OS=Homo sapiens GN=RFC5 PE=1 SV=1
457	1	SwissProt	NDUV1_HUMAN	103	51469	244	1	62	1	0.08	NADH dehydrogenase [ubiquinone] flavoprotein 1, mitochondrial OS=Homo sapiens GN=NDUFV1 PE=1 SV=4
458	1	SwissProt	PLOD2_HUMAN	103	85373	321	1	99	1	0.05	Procollagen-lysine,2-oxoglutarate 5-dioxygenase 2 OS=Homo sapiens GN=PLOD2 PE=1 SV=2
459	1	SwissProt	FRIL_HUMAN	103	20064	101	1	27	1	0.2	Ferritin light chain OS=Homo sapiens GN=FTL PE=1 SV=2
460	1	SwissProt	S12A2_HUMAN	103	132048	552	2	111	1	0.03	Solute carrier family 12 member 2 OS=Homo sapiens GN=SLC12A2 PE=1 SV=1
461	1	SwissProt	RS10_HUMAN	103	18886	202	3	34	2	0.48	40S ribosomal protein S10 OS=Homo sapiens GN=RPS10 PE=1 SV=1
462	1	SwissProt	NOL3_HUMAN	103	22844	55	1	14	1	0.18	Nucleolar protein 3 OS=Homo sapiens GN=NOL3 PE=1 SV=2
463	1	SwissProt	SERA_HUMAN	103	57356	392	3	56	3	0.22	D-3-phosphoglycerate dehydrogenase OS=Homo sapiens GN=PHGDH PE=1 SV=4
464	1	SwissProt	ACTZ_HUMAN	103	42701	236	3	57	2	0.19	Alpha-centractin OS=Homo sapiens GN=ACTR1A PE=1 SV=1
465	1	SwissProt	SRRM2_HUMAN	103	300179	1445	2	357	2	0.03	Serine/arginine repetitive matrix protein 2 OS=Homo sapiens GN=SRRM2 PE=1 SV=2
466	1	SwissProt	SYSC_HUMAN	103	59253	300	1	76	1	0.07	Serine--tRNA ligase, cytoplasmic OS=Homo sapiens GN=SARS PE=1 SV=3
467	1	SwissProt	SCRN1_HUMAN	103	46980	166	1	44	1	0.08	Secernin-1 OS=Homo sapiens GN=SCRN1 PE=1 SV=2
468	1	SwissProt	PNPH_HUMAN	103	32325	148	1	44	1	0.12	Purine nucleoside phosphorylase OS=Homo sapiens GN=PNP PE=1 SV=2
469	1	SwissProt	ACOC_HUMAN	103	98850	481	2	118	2	0.08	Cytoplasmic aconitate hydratase OS=Homo sapiens GN=ACO1 PE=1 SV=3
470	1	SwissProt	AOFB_HUMAN	103	59238	292	1	78	1	0.07	Amine oxidase [flavin-containing] B OS=Homo sapiens GN=MAOB PE=1 SV=3
471	1	SwissProt	TIM50_HUMAN	103	39850	204	2	45	2	0.21	Mitochondrial import inner membrane translocase subunit TIM50 OS=Homo sapiens GN=TIMM50 PE=1 SV=2
472	1	SwissProt	ATPO_HUMAN	103	23377	156	1	35	1	0.17	ATP synthase subunit O, mitochondrial OS=Homo sapiens GN=ATP5O PE=1 SV=1
473	1	SwissProt	IF4A1_HUMAN	103	46353	330	2	61	2	0.18	Eukaryotic initiation factor 4A-I OS=Homo sapiens GN=EIF4A1 PE=1 SV=1
474	1	SwissProt	RANB3_HUMAN	103	60515	256	1	65	1	0.06	Ran-binding protein 3 OS=Homo sapiens GN=RANBP3 PE=1 SV=1
475	1	SwissProt	GANAB_HUMAN	103	107263	500	3	106	3	0.11	Neutral alpha-glucosidase AB OS=Homo sapiens GN=GANAB PE=1 SV=3
476	1	SwissProt	ATG3_HUMAN	103	36298	153	1	35	1	0.11	Ubiquitin-like-conjugating enzyme ATG3 OS=Homo sapiens GN=ATG3 PE=1 SV=1
477	1	SwissProt	GORS2_HUMAN	103	47287	134	1	28	1	0.08	Golgi reassembly-stacking protein 2 OS=Homo sapiens GN=GORASP2 PE=1 SV=3
478	1	SwissProt	PSMD9_HUMAN	103	24838	161	2	30	2	0.35	26S proteasome non-ATPase regulatory subunit 9 OS=Homo sapiens GN=PSMD9 PE=1 SV=3
479	1	SwissProt	LEG1_HUMAN	103	15048	109	2	19	2	0.63	Galectin-1 OS=Homo sapiens GN=LGALS1 PE=1 SV=2
480	1	SwissProt	RAB5A_HUMAN	103	23872	185	2	30	2	0.37	Ras-related protein Rab-5A OS=Homo sapiens GN=RAB5A PE=1 SV=2
481	1	SwissProt	LC7L2_HUMAN	102	46942	206	3	55	2	0.17	Putative RNA-binding protein Luc7-like 2 OS=Homo sapiens GN=LUC7L2 PE=1 SV=2
482	1	SwissProt	RRP44_HUMAN	102	110017	502	1	137	1	0.03	Exosome complex exonuclease RRP44 OS=Homo sapiens GN=DIS3 PE=1 SV=2
483	1	SwissProt	SSFA2_HUMAN	102	139554	595	1	148	1	0.03	Sperm-specific antigen 2 OS=Homo sapiens GN=SSFA2 PE=1 SV=3
484	1	SwissProt	MCM2_HUMAN	102	102516	505	4	126	4	0.16	DNA replication licensing factor MCM2 OS=Homo sapiens GN=MCM2 PE=1 SV=4
485	1	SwissProt	CD97_HUMAN	102	94603	223	3	66	3	0.13	CD97 antigen OS=Homo sapiens GN=CD97 PE=1 SV=4
486	1	SwissProt	DDX3X_HUMAN	102	73597	470	4	105	4	0.23	ATP-dependent RNA helicase DDX3X OS=Homo sapiens GN=DDX3X PE=1 SV=3
487	1	SwissProt	LZTL1_HUMAN	102	34628	201	1	42	1	0.11	Leucine zipper transcription factor-like protein 1 OS=Homo sapiens GN=LZTFL1 PE=1 SV=1
488	1	SwissProt	ANXA6_HUMAN	102	76168	553	2	124	2	0.1	Annexin A6 OS=Homo sapiens GN=ANXA6 PE=1 SV=3
489	1	SwissProt	GOGB1_HUMAN	102	377215	2383	3	562	3	0.03	Golgin subfamily B member 1 OS=Homo sapiens GN=GOLGB1 PE=1 SV=2
490	1	SwissProt	CDK4_HUMAN	102	33936	169	2	42	2	0.25	Cyclin-dependent kinase 4 OS=Homo sapiens GN=CDK4 PE=1 SV=2
491	1	SwissProt	RHEB_HUMAN	102	20542	128	2	25	2	0.44	GTP-binding protein Rheb OS=Homo sapiens GN=RHEB PE=1 SV=1
492	1	SwissProt	SRSF6_HUMAN	102	39677	246	3	57	2	0.21	Serine/arginine-rich splicing factor 6 OS=Homo sapiens GN=SRSF6 PE=1 SV=2
493	1	SwissProt	AL7A1_HUMAN	102	59020	415	3	61	3	0.21	Alpha-aminoadipic semialdehyde dehydrogenase OS=Homo sapiens GN=ALDH7A1 PE=1 SV=5
494	1	SwissProt	RL1D1_HUMAN	102	55167	404	2	90	2	0.15	Ribosomal L1 domain-containing protein 1 OS=Homo sapiens GN=RSL1D1 PE=1 SV=3
495	1	SwissProt	TRI16_HUMAN	102	64884	292	1	76	1	0.06	Tripartite motif-containing protein 16 OS=Homo sapiens GN=TRIM16 PE=1 SV=3
496	1	SwissProt	TNAP2_HUMAN	102	73015	382	1	79	1	0.05	Tumor necrosis factor alpha-induced protein 2 OS=Homo sapiens GN=TNFAIP2 PE=2 SV=2
497	1	SwissProt	GALE_HUMAN	102	38656	117	2	39	2	0.21	UDP-glucose 4-epimerase OS=Homo sapiens GN=GALE PE=1 SV=2
498	1	SwissProt	PAXX_HUMAN	102	21968	188	1	32	1	0.18	Protein PAXX OS=Homo sapiens GN=C9orf142 PE=1 SV=2
499	1	SwissProt	ERGI1_HUMAN	102	32971	80	1	29	1	0.12	Endoplasmic reticulum-Golgi intermediate compartment protein 1 OS=Homo sapiens GN=ERGIC1 PE=1 SV=1
500	1	SwissProt	CSN7B_HUMAN	102	29889	119	1	27	1	0.13	COP9 signalosome complex subunit 7b OS=Homo sapiens GN=COPS7B PE=1 SV=1
501	1	SwissProt	EXOC2_HUMAN	102	105084	472	1	123	1	0.04	Exocyst complex component 2 OS=Homo sapiens GN=EXOC2 PE=1 SV=1
502	1	SwissProt	TCRG1_HUMAN	102	124051	545	1	145	1	0.03	Transcription elongation regulator 1 OS=Homo sapiens GN=TCERG1 PE=1 SV=2
503	1	SwissProt	FA50A_HUMAN	102	40216	261	1	63	1	0.1	Protein FAM50A OS=Homo sapiens GN=FAM50A PE=1 SV=2
504	1	SwissProt	MAP2_HUMAN	102	53713	220	2	65	2	0.15	Methionine aminopeptidase 2 OS=Homo sapiens GN=METAP2 PE=1 SV=1
505	1	SwissProt	ECI2_HUMAN	102	43957	193	1	51	1	0.09	Enoyl-CoA delta isomerase 2, mitochondrial OS=Homo sapiens GN=ECI2 PE=1 SV=4
506	1	SwissProt	TMED9_HUMAN	102	27374	188	1	41	1	0.15	Transmembrane emp24 domain-containing protein 9 OS=Homo sapiens GN=TMED9 PE=1 SV=2
507	1	SwissProt	RHOA_HUMAN	102	22096	129	1	26	1	0.18	Transforming protein RhoA OS=Homo sapiens GN=RHOA PE=1 SV=1
508	1	SwissProt	EHD1_HUMAN	102	60646	357	2	85	2	0.13	EH domain-containing protein 1 OS=Homo sapiens GN=EHD1 PE=1 SV=2
509	1	SwissProt	FNBP4_HUMAN	102	110654	349	1	82	1	0.03	Formin-binding protein 4 OS=Homo sapiens GN=FNBP4 PE=1 SV=3
510	1	SwissProt	RT22_HUMAN	102	41425	234	1	55	1	0.09	28S ribosomal protein S22, mitochondrial OS=Homo sapiens GN=MRPS22 PE=1 SV=1
511	1	SwissProt	ISOC1_HUMAN	102	32501	127	1	38	1	0.12	Isochorismatase domain-containing protein 1 OS=Homo sapiens GN=ISOC1 PE=1 SV=3
512	1	SwissProt	FPRP_HUMAN	102	99464	353	1	108	1	0.04	Prostaglandin F2 receptor negative regulator OS=Homo sapiens GN=PTGFRN PE=1 SV=2
513	1	SwissProt	LIMD1_HUMAN	102	73855	192	1	60	1	0.05	LIM domain-containing protein 1 OS=Homo sapiens GN=LIMD1 PE=1 SV=1
514	1	SwissProt	KC1A_HUMAN	102	39118	214	1	55	1	0.1	Casein kinase I isoform alpha OS=Homo sapiens GN=CSNK1A1 PE=1 SV=2
515	1	SwissProt	SYMPK_HUMAN	101	141915	722	4	180	3	0.08	Symplekin OS=Homo sapiens GN=SYMPK PE=1 SV=2
516	1	SwissProt	RALA_HUMAN	101	23723	137	1	33	1	0.17	Ras-related protein Ral-A OS=Homo sapiens GN=RALA PE=1 SV=1
517	1	SwissProt	RTN4_HUMAN	101	130250	483	3	122	1	0.03	Reticulon-4 OS=Homo sapiens GN=RTN4 PE=1 SV=2
518	1	SwissProt	SYNC_HUMAN	101	63758	303	2	71	2	0.13	Asparagine--tRNA ligase, cytoplasmic OS=Homo sapiens GN=NARS PE=1 SV=1
519	1	SwissProt	RTF1_HUMAN	101	80493	445	1	115	1	0.05	RNA polymerase-associated protein RTF1 homolog OS=Homo sapiens GN=RTF1 PE=1 SV=4
520	1	SwissProt	HSPB1_HUMAN	101	22826	186	4	30	4	0.92	Heat shock protein beta-1 OS=Homo sapiens GN=HSPB1 PE=1 SV=2
521	1	SwissProt	IF4A3_HUMAN	101	47126	271	1	64	1	0.08	Eukaryotic initiation factor 4A-III OS=Homo sapiens GN=EIF4A3 PE=1 SV=4
523	1	SwissProt	SYIC_HUMAN	101	145718	570	4	167	4	0.11	Isoleucine--tRNA ligase, cytoplasmic OS=Homo sapiens GN=IARS PE=1 SV=2
524	1	SwissProt	MED22_HUMAN	101	22378	100	1	23	1	0.18	Mediator of RNA polymerase II transcription subunit 22 OS=Homo sapiens GN=MED22 PE=1 SV=2
525	1	SwissProt	NAA15_HUMAN	101	102462	587	1	149	1	0.04	N-alpha-acetyltransferase 15, NatA auxiliary subunit OS=Homo sapiens GN=NAA15 PE=1 SV=1
526	1	SwissProt	ICLN_HUMAN	101	26370	117	2	24	2	0.33	Methylosome subunit pICln OS=Homo sapiens GN=CLNS1A PE=1 SV=1
527	1	SwissProt	IPO4_HUMAN	101	120179	498	3	108	3	0.1	Importin-4 OS=Homo sapiens GN=IPO4 PE=1 SV=2
528	1	SwissProt	3HIDH_HUMAN	101	35705	240	1	39	1	0.11	3-hydroxyisobutyrate dehydrogenase, mitochondrial OS=Homo sapiens GN=HIBADH PE=1 SV=2
529	1	SwissProt	DIEXF_HUMAN	101	87343	312	1	91	1	0.04	Digestive organ expansion factor homolog OS=Homo sapiens GN=DIEXF PE=1 SV=2
530	1	SwissProt	DJC11_HUMAN	100	63524	316	1	84	1	0.06	DnaJ homolog subfamily C member 11 OS=Homo sapiens GN=DNAJC11 PE=1 SV=2
531	1	SwissProt	SPS2L_HUMAN	100	62204	343	1	94	1	0.06	SPATS2-like protein OS=Homo sapiens GN=SPATS2L PE=1 SV=2
532	1	SwissProt	TSR1_HUMAN	100	92151	420	1	106	1	0.04	Pre-rRNA-processing protein TSR1 homolog OS=Homo sapiens GN=TSR1 PE=1 SV=1
533	1	SwissProt	LAS1L_HUMAN	100	83982	295	2	86	2	0.09	Ribosomal biogenesis protein LAS1L OS=Homo sapiens GN=LAS1L PE=1 SV=2
534	1	SwissProt	RPAB3_HUMAN	100	17189	76	1	20	1	0.24	DNA-directed RNA polymerases I, II, and III subunit RPABC3 OS=Homo sapiens GN=POLR2H PE=1 SV=4
535	1	SwissProt	NNTM_HUMAN	100	114564	651	3	102	2	0.07	NAD(P) transhydrogenase, mitochondrial OS=Homo sapiens GN=NNT PE=1 SV=3
536	1	SwissProt	GDIB_HUMAN	100	51087	317	2	66	2	0.16	Rab GDP dissociation inhibitor beta OS=Homo sapiens GN=GDI2 PE=1 SV=2
537	1	SwissProt	SF3B1_HUMAN	100	146479	828	2	183	2	0.05	Splicing factor 3B subunit 1 OS=Homo sapiens GN=SF3B1 PE=1 SV=3
538	1	SwissProt	ATX2L_HUMAN	100	113589	426	3	106	3	0.11	Ataxin-2-like protein OS=Homo sapiens GN=ATXN2L PE=1 SV=2
539	1	SwissProt	RINI_HUMAN	100	51766	169	2	56	2	0.16	Ribonuclease inhibitor OS=Homo sapiens GN=RNH1 PE=1 SV=2
540	1	SwissProt	ACADV_HUMAN	100	70745	455	1	101	1	0.05	Very long-chain specific acyl-CoA dehydrogenase, mitochondrial OS=Homo sapiens GN=ACADVL PE=1 SV=1
541	1	SwissProt	IMA7_HUMAN	100	60733	237	1	61	1	0.06	Importin subunit alpha-7 OS=Homo sapiens GN=KPNA6 PE=1 SV=1
542	1	SwissProt	ABCBA_HUMAN	100	79497	415	1	98	1	0.05	ATP-binding cassette sub-family B member 10, mitochondrial OS=Homo sapiens GN=ABCB10 PE=1 SV=2
543	1	SwissProt	PPIB_HUMAN	100	23785	260	2	41	2	0.37	Peptidyl-prolyl cis-trans isomerase B OS=Homo sapiens GN=PPIB PE=1 SV=2
544	1	SwissProt	UTRO_HUMAN	100	396444	2048	1	506	1	0.01	Utrophin OS=Homo sapiens GN=UTRN PE=1 SV=2
545	1	SwissProt	STRAP_HUMAN	100	38756	215	1	50	1	0.1	Serine-threonine kinase receptor-associated protein OS=Homo sapiens GN=STRAP PE=1 SV=1
546	1	SwissProt	ZFR_HUMAN	100	118079	599	1	134	1	0.03	Zinc finger RNA-binding protein OS=Homo sapiens GN=ZFR PE=1 SV=2
547	1	SwissProt	BZW2_HUMAN	100	48360	328	1	75	1	0.08	Basic leucine zipper and W2 domain-containing protein 2 OS=Homo sapiens GN=BZW2 PE=1 SV=1
548	1	SwissProt	FUND2_HUMAN	100	20720	130	2	32	1	0.2	FUN14 domain-containing protein 2 OS=Homo sapiens GN=FUNDC2 PE=1 SV=2
549	1	SwissProt	FRG1_HUMAN	100	29439	125	1	37	1	0.14	Protein FRG1 OS=Homo sapiens GN=FRG1 PE=1 SV=1
550	1	SwissProt	NUP53_HUMAN	100	34866	142	1	31	1	0.11	Nucleoporin NUP53 OS=Homo sapiens GN=NUP35 PE=1 SV=1
551	1	SwissProt	ILVBL_HUMAN	100	68452	317	2	69	2	0.12	Acetolactate synthase-like protein OS=Homo sapiens GN=ILVBL PE=1 SV=2
552	1	SwissProt	KIF15_HUMAN	99	161030	1097	2	236	2	0.05	Kinesin-like protein KIF15 OS=Homo sapiens GN=KIF15 PE=1 SV=1
553	1	SwissProt	OST48_HUMAN	99	50940	180	1	43	1	0.08	Dolichyl-diphosphooligosaccharide--protein glycosyltransferase 48 kDa subunit OS=Homo sapiens GN=DDOST PE=1 SV=4
554	1	SwissProt	PRS4_HUMAN	99	49325	355	1	73	1	0.08	26S proteasome regulatory subunit 4 OS=Homo sapiens GN=PSMC1 PE=1 SV=1
555	1	SwissProt	RS15A_HUMAN	99	14944	172	1	30	1	0.28	40S ribosomal protein S15a OS=Homo sapiens GN=RPS15A PE=1 SV=2
556	1	SwissProt	SEPT2_HUMAN	99	41689	212	2	52	1	0.09	Septin-2 OS=Homo sapiens GN=SEPT2 PE=1 SV=1
557	1	SwissProt	NB5R3_HUMAN	99	34441	119	1	38	1	0.11	NADH-cytochrome b5 reductase 3 OS=Homo sapiens GN=CYB5R3 PE=1 SV=3
558	1	SwissProt	ARP2_HUMAN	99	45017	255	1	51	1	0.09	Actin-related protein 2 OS=Homo sapiens GN=ACTR2 PE=1 SV=1
559	1	SwissProt	SK2L2_HUMAN	99	118756	580	2	142	2	0.07	Superkiller viralicidic activity 2-like 2 OS=Homo sapiens GN=SKIV2L2 PE=1 SV=3
560	1	SwissProt	FDFT_HUMAN	99	48597	179	2	52	2	0.17	Squalene synthase OS=Homo sapiens GN=FDFT1 PE=1 SV=1
561	1	SwissProt	RAB7A_HUMAN	99	23760	198	2	37	1	0.17	Ras-related protein Rab-7a OS=Homo sapiens GN=RAB7A PE=1 SV=1
562	1	SwissProt	RABE2_HUMAN	99	63960	288	1	82	1	0.06	Rab GTPase-binding effector protein 2 OS=Homo sapiens GN=RABEP2 PE=1 SV=2
563	1	SwissProt	THTM_HUMAN	99	33443	151	1	40	1	0.12	3-mercaptopyruvate sulfurtransferase OS=Homo sapiens GN=MPST PE=1 SV=3
564	1	SwissProt	RBM19_HUMAN	99	107722	609	1	142	1	0.04	Probable RNA-binding protein 19 OS=Homo sapiens GN=RBM19 PE=1 SV=3
565	1	SwissProt	KIF4A_HUMAN	99	141390	774	1	183	1	0.03	Chromosome-associated kinesin KIF4A OS=Homo sapiens GN=KIF4A PE=1 SV=3
566	1	SwissProt	RPA1_HUMAN	99	196683	851	1	234	1	0.02	DNA-directed RNA polymerase I subunit RPA1 OS=Homo sapiens GN=POLR1A PE=1 SV=2
567	1	SwissProt	STAT3_HUMAN	99	88810	405	2	97	2	0.09	Signal transducer and activator of transcription 3 OS=Homo sapiens GN=STAT3 PE=1 SV=2
568	1	SwissProt	VAPB_HUMAN	99	27439	215	1	41	1	0.15	Vesicle-associated membrane protein-associated protein B/C OS=Homo sapiens GN=VAPB PE=1 SV=3
569	1	SwissProt	ADRO_HUMAN	99	54259	265	1	73	1	0.07	NADPH:adrenodoxin oxidoreductase, mitochondrial OS=Homo sapiens GN=FDXR PE=1 SV=3
570	1	SwissProt	RS24_HUMAN	99	15413	162	1	23	1	0.27	40S ribosomal protein S24 OS=Homo sapiens GN=RPS24 PE=1 SV=1
571	1	SwissProt	PYR1_HUMAN	99	245167	1156	1	251	1	0.02	CAD protein OS=Homo sapiens GN=CAD PE=1 SV=3
572	1	SwissProt	UGPA_HUMAN	99	57076	356	1	82	1	0.07	UTP--glucose-1-phosphate uridylyltransferase OS=Homo sapiens GN=UGP2 PE=1 SV=5
573	1	SwissProt	PARVA_HUMAN	99	42274	208	1	54	1	0.09	Alpha-parvin OS=Homo sapiens GN=PARVA PE=1 SV=1
574	1	SwissProt	BRE1A_HUMAN	99	114220	714	2	172	2	0.07	E3 ubiquitin-protein ligase BRE1A OS=Homo sapiens GN=RNF20 PE=1 SV=2
575	1	SwissProt	KPRA_HUMAN	99	39654	237	1	55	1	0.1	Phosphoribosyl pyrophosphate synthase-associated protein 1 OS=Homo sapiens GN=PRPSAP1 PE=1 SV=2
576	1	SwissProt	CMC2_HUMAN	99	74528	354	1	88	1	0.05	Calcium-binding mitochondrial carrier protein Aralar2 OS=Homo sapiens GN=SLC25A13 PE=1 SV=2
577	1	SwissProt	NUP88_HUMAN	99	84629	374	1	97	1	0.05	Nuclear pore complex protein Nup88 OS=Homo sapiens GN=NUP88 PE=1 SV=2
578	1	SwissProt	NIPBL_HUMAN	99	317907	1480	2	378	2	0.02	Nipped-B-like protein OS=Homo sapiens GN=NIPBL PE=1 SV=2
579	1	SwissProt	IPO7_HUMAN	99	120751	467	2	98	2	0.06	Importin-7 OS=Homo sapiens GN=IPO7 PE=1 SV=1
580	1	SwissProt	SNUT1_HUMAN	99	90371	576	1	123	1	0.04	U4/U6.U5 tri-snRNP-associated protein 1 OS=Homo sapiens GN=SART1 PE=1 SV=1
581	1	SwissProt	DAB2_HUMAN	99	82511	381	1	74	1	0.05	Disabled homolog 2 OS=Homo sapiens GN=DAB2 PE=1 SV=3
582	1	SwissProt	PMVK_HUMAN	99	22152	141	1	35	1	0.18	Phosphomevalonate kinase OS=Homo sapiens GN=PMVK PE=1 SV=3
583	1	SwissProt	RL19_HUMAN	99	23565	172	1	43	1	0.17	60S ribosomal protein L19 OS=Homo sapiens GN=RPL19 PE=1 SV=1
584	1	SwissProt	JUND_HUMAN	99	35266	116	1	28	1	0.11	Transcription factor jun-D OS=Homo sapiens GN=JUND PE=1 SV=3
585	1	SwissProt	DHX36_HUMAN	99	115600	476	1	137	1	0.03	ATP-dependent RNA helicase DHX36 OS=Homo sapiens GN=DHX36 PE=1 SV=2
586	1	SwissProt	COPD_HUMAN	99	57630	324	2	76	2	0.14	Coatomer subunit delta OS=Homo sapiens GN=ARCN1 PE=1 SV=1
587	1	SwissProt	DHX9_HUMAN	99	142181	815	3	170	3	0.08	ATP-dependent RNA helicase A OS=Homo sapiens GN=DHX9 PE=1 SV=4
588	1	SwissProt	SYDC_HUMAN	99	57499	482	2	91	2	0.14	Aspartate--tRNA ligase, cytoplasmic OS=Homo sapiens GN=DARS PE=1 SV=2
589	1	SwissProt	AP1G1_HUMAN	99	92148	331	3	94	3	0.13	AP-1 complex subunit gamma-1 OS=Homo sapiens GN=AP1G1 PE=1 SV=5
590	1	SwissProt	HYEP_HUMAN	99	53143	221	2	57	1	0.07	Epoxide hydrolase 1 OS=Homo sapiens GN=EPHX1 PE=1 SV=1
591	1	SwissProt	RANB9_HUMAN	98	78653	186	1	58	1	0.05	Ran-binding protein 9 OS=Homo sapiens GN=RANBP9 PE=1 SV=1
592	1	SwissProt	ARI1A_HUMAN	98	242805	632	1	174	1	0.02	AT-rich interactive domain-containing protein 1A OS=Homo sapiens GN=ARID1A PE=1 SV=3
593	1	SwissProt	DNJC3_HUMAN	98	58000	301	2	81	1	0.07	DnaJ homolog subfamily C member 3 OS=Homo sapiens GN=DNAJC3 PE=1 SV=1
594	1	SwissProt	DRG1_HUMAN	98	40802	282	2	55	2	0.2	Developmentally-regulated GTP-binding protein 1 OS=Homo sapiens GN=DRG1 PE=1 SV=1
595	1	SwissProt	RAB2A_HUMAN	98	23702	194	3	35	3	0.6	Ras-related protein Rab-2A OS=Homo sapiens GN=RAB2A PE=1 SV=1
596	1	SwissProt	ANPRA_HUMAN	98	119813	440	1	127	1	0.03	Atrial natriuretic peptide receptor 1 OS=Homo sapiens GN=NPR1 PE=1 SV=1
597	1	SwissProt	CHD4_HUMAN	98	219407	1077	1	244	1	0.02	Chromodomain-helicase-DNA-binding protein 4 OS=Homo sapiens GN=CHD4 PE=1 SV=2
598	1	SwissProt	RRAS_HUMAN	98	23637	165	2	35	2	0.37	Ras-related protein R-Ras OS=Homo sapiens GN=RRAS PE=1 SV=1
598	2	SwissProt	RRAS2_HUMAN	87	23613	143	2	37	2	0.37	Ras-related protein R-Ras2 OS=Homo sapiens GN=RRAS2 PE=1 SV=1
599	1	SwissProt	EXOS4_HUMAN	98	26652	93	1	29	1	0.15	Exosome complex component RRP41 OS=Homo sapiens GN=EXOSC4 PE=1 SV=3
600	1	SwissProt	AAK1_HUMAN	98	104562	426	1	87	1	0.04	AP2-associated protein kinase 1 OS=Homo sapiens GN=AAK1 PE=1 SV=3
601	1	SwissProt	HTSF1_HUMAN	98	86371	408	1	123	1	0.04	HIV Tat-specific factor 1 OS=Homo sapiens GN=HTATSF1 PE=1 SV=1
602	1	SwissProt	PP1R7_HUMAN	98	41653	207	2	54	2	0.2	Protein phosphatase 1 regulatory subunit 7 OS=Homo sapiens GN=PPP1R7 PE=1 SV=1
603	1	SwissProt	OXSR1_HUMAN	98	58271	266	2	71	2	0.14	Serine/threonine-protein kinase OSR1 OS=Homo sapiens GN=OXSR1 PE=1 SV=1
604	1	SwissProt	TBCE_HUMAN	98	59936	294	1	75	1	0.06	Tubulin-specific chaperone E OS=Homo sapiens GN=TBCE PE=1 SV=1
605	1	SwissProt	DNJA1_HUMAN	98	45581	239	3	61	3	0.28	DnaJ homolog subfamily A member 1 OS=Homo sapiens GN=DNAJA1 PE=1 SV=2
606	1	SwissProt	RL7_HUMAN	98	29264	362	1	50	1	0.14	60S ribosomal protein L7 OS=Homo sapiens GN=RPL7 PE=1 SV=1
607	1	SwissProt	COG3_HUMAN	98	95006	384	1	96	1	0.04	Conserved oligomeric Golgi complex subunit 3 OS=Homo sapiens GN=COG3 PE=1 SV=3
608	1	SwissProt	CLPB_HUMAN	98	79193	456	1	109	1	0.05	Caseinolytic peptidase B protein homolog OS=Homo sapiens GN=CLPB PE=1 SV=1
609	1	SwissProt	KTN1_HUMAN	98	156464	1421	3	257	3	0.08	Kinectin OS=Homo sapiens GN=KTN1 PE=1 SV=1
610	1	SwissProt	CALX_HUMAN	98	67982	441	3	70	2	0.12	Calnexin OS=Homo sapiens GN=CANX PE=1 SV=2
611	1	SwissProt	HIP1_HUMAN	98	117232	558	1	151	1	0.03	Huntingtin-interacting protein 1 OS=Homo sapiens GN=HIP1 PE=1 SV=5
612	1	SwissProt	IF2B_HUMAN	98	38706	238	1	56	1	0.1	Eukaryotic translation initiation factor 2 subunit 2 OS=Homo sapiens GN=EIF2S2 PE=1 SV=2
613	1	SwissProt	RFC3_HUMAN	98	41328	223	1	62	1	0.1	Replication factor C subunit 3 OS=Homo sapiens GN=RFC3 PE=1 SV=2
614	1	SwissProt	PPAC_HUMAN	98	18487	78	2	26	2	0.49	Low molecular weight phosphotyrosine protein phosphatase OS=Homo sapiens GN=ACP1 PE=1 SV=3
615	1	SwissProt	6PGD_HUMAN	98	53619	347	1	69	1	0.07	6-phosphogluconate dehydrogenase, decarboxylating OS=Homo sapiens GN=PGD PE=1 SV=3
616	1	SwissProt	ANR17_HUMAN	98	275970	963	1	222	1	0.01	Ankyrin repeat domain-containing protein 17 OS=Homo sapiens GN=ANKRD17 PE=1 SV=3
617	1	SwissProt	UBE3A_HUMAN	98	101593	403	1	110	1	0.04	Ubiquitin-protein ligase E3A OS=Homo sapiens GN=UBE3A PE=1 SV=4
618	1	SwissProt	PPIA_HUMAN	97	18229	231	2	32	2	0.5	Peptidyl-prolyl cis-trans isomerase A OS=Homo sapiens GN=PPIA PE=1 SV=2
619	1	SwissProt	CBPD_HUMAN	97	153919	560	1	154	1	0.02	Carboxypeptidase D OS=Homo sapiens GN=CPD PE=1 SV=2
620	1	SwissProt	RL12_HUMAN	97	17979	165	1	31	1	0.23	60S ribosomal protein L12 OS=Homo sapiens GN=RPL12 PE=1 SV=1
621	1	SwissProt	CE170_HUMAN	97	175586	1023	1	242	1	0.02	Centrosomal protein of 170 kDa OS=Homo sapiens GN=CEP170 PE=1 SV=1
622	1	SwissProt	EPS15_HUMAN	97	99222	459	1	108	1	0.04	Epidermal growth factor receptor substrate 15 OS=Homo sapiens GN=EPS15 PE=1 SV=2
623	1	SwissProt	ARLY_HUMAN	97	51910	200	1	57	1	0.08	Argininosuccinate lyase OS=Homo sapiens GN=ASL PE=1 SV=4
624	1	SwissProt	LRSM1_HUMAN	97	84567	465	2	110	2	0.09	E3 ubiquitin-protein ligase LRSAM1 OS=Homo sapiens GN=LRSAM1 PE=1 SV=1
625	1	SwissProt	PUR1_HUMAN	97	58161	260	1	60	1	0.07	Amidophosphoribosyltransferase OS=Homo sapiens GN=PPAT PE=1 SV=1
626	1	SwissProt	PSA6_HUMAN	97	27838	138	3	31	1	0.14	Proteasome subunit alpha type-6 OS=Homo sapiens GN=PSMA6 PE=1 SV=1
627	1	SwissProt	UCHL3_HUMAN	97	26337	122	1	25	1	0.15	Ubiquitin carboxyl-terminal hydrolase isozyme L3 OS=Homo sapiens GN=UCHL3 PE=1 SV=1
628	1	SwissProt	DHYS_HUMAN	97	41173	127	1	40	1	0.1	Deoxyhypusine synthase OS=Homo sapiens GN=DHPS PE=1 SV=1
629	1	SwissProt	NASP_HUMAN	97	85471	499	2	100	2	0.09	Nuclear autoantigenic sperm protein OS=Homo sapiens GN=NASP PE=1 SV=2
630	1	SwissProt	RUVB1_HUMAN	97	50538	309	2	68	2	0.16	RuvB-like 1 OS=Homo sapiens GN=RUVBL1 PE=1 SV=1
631	1	SwissProt	NQO2_HUMAN	97	26130	136	2	31	2	0.33	Ribosyldihydronicotinamide dehydrogenase [quinone] OS=Homo sapiens GN=NQO2 PE=1 SV=5
632	1	SwissProt	RBM10_HUMAN	97	103811	451	1	121	1	0.04	RNA-binding protein 10 OS=Homo sapiens GN=RBM10 PE=1 SV=3
633	1	SwissProt	BTAF1_HUMAN	97	209037	872	1	215	1	0.02	TATA-binding protein-associated factor 172 OS=Homo sapiens GN=BTAF1 PE=1 SV=2
634	1	SwissProt	SAE1_HUMAN	97	38882	192	2	53	1	0.1	SUMO-activating enzyme subunit 1 OS=Homo sapiens GN=SAE1 PE=1 SV=1
635	1	SwissProt	GSK3A_HUMAN	97	51405	214	1	56	1	0.08	Glycogen synthase kinase-3 alpha OS=Homo sapiens GN=GSK3A PE=1 SV=2
636	1	SwissProt	ZCH18_HUMAN	97	106544	674	1	142	1	0.04	Zinc finger CCCH domain-containing protein 18 OS=Homo sapiens GN=ZC3H18 PE=1 SV=2
637	1	SwissProt	CNBP_HUMAN	97	20704	71	1	33	1	0.2	Cellular nucleic acid-binding protein OS=Homo sapiens GN=CNBP PE=1 SV=1
638	1	SwissProt	SMC1A_HUMAN	97	143771	952	1	237	1	0.03	Structural maintenance of chromosomes protein 1A OS=Homo sapiens GN=SMC1A PE=1 SV=2
639	1	SwissProt	HNRH3_HUMAN	97	36960	156	3	39	2	0.22	Heterogeneous nuclear ribonucleoprotein H3 OS=Homo sapiens GN=HNRNPH3 PE=1 SV=2
640	1	SwissProt	VPS45_HUMAN	97	65435	370	1	94	1	0.06	Vacuolar protein sorting-associated protein 45 OS=Homo sapiens GN=VPS45 PE=1 SV=1
641	1	SwissProt	SCPDL_HUMAN	97	47464	212	1	52	1	0.08	Saccharopine dehydrogenase-like oxidoreductase OS=Homo sapiens GN=SCCPDH PE=1 SV=1
642	1	SwissProt	APC7_HUMAN	97	67440	321	1	79	1	0.06	Anaphase-promoting complex subunit 7 OS=Homo sapiens GN=ANAPC7 PE=1 SV=4
643	1	SwissProt	GBG12_HUMAN	97	8115	41	1	14	1	0.55	Guanine nucleotide-binding protein G(I)/G(S)/G(O) subunit gamma-12 OS=Homo sapiens GN=GNG12 PE=1 SV=3
644	1	SwissProt	PTCD3_HUMAN	97	79184	311	1	98	1	0.05	Pentatricopeptide repeat domain-containing protein 3, mitochondrial OS=Homo sapiens GN=PTCD3 PE=1 SV=3
645	1	SwissProt	NU160_HUMAN	96	164355	492	1	137	1	0.02	Nuclear pore complex protein Nup160 OS=Homo sapiens GN=NUP160 PE=1 SV=3
646	1	SwissProt	PDXD1_HUMAN	96	87565	363	1	99	1	0.04	Pyridoxal-dependent decarboxylase domain-containing protein 1 OS=Homo sapiens GN=PDXDC1 PE=1 SV=2
647	1	SwissProt	SGTA_HUMAN	96	34270	122	2	32	2	0.24	Small glutamine-rich tetratricopeptide repeat-containing protein alpha OS=Homo sapiens GN=SGTA PE=1 SV=1
648	1	SwissProt	MK67I_HUMAN	96	34372	161	1	45	1	0.11	MKI67 FHA domain-interacting nucleolar phosphoprotein OS=Homo sapiens GN=NIFK PE=1 SV=1
649	1	SwissProt	IF2P_HUMAN	96	139198	783	2	173	2	0.06	Eukaryotic translation initiation factor 5B OS=Homo sapiens GN=EIF5B PE=1 SV=4
650	1	SwissProt	FA98B_HUMAN	96	37566	153	1	49	1	0.11	Protein FAM98B OS=Homo sapiens GN=FAM98B PE=1 SV=1
651	1	SwissProt	NDRG1_HUMAN	96	43264	124	3	30	3	0.3	Protein NDRG1 OS=Homo sapiens GN=NDRG1 PE=1 SV=1
652	1	SwissProt	DPP3_HUMAN	96	82880	304	1	95	1	0.05	Dipeptidyl peptidase 3 OS=Homo sapiens GN=DPP3 PE=1 SV=2
653	1	SwissProt	RT10_HUMAN	96	23099	112	1	31	1	0.17	28S ribosomal protein S10, mitochondrial OS=Homo sapiens GN=MRPS10 PE=1 SV=2
654	1	SwissProt	AR2BP_HUMAN	96	18867	44	1	16	1	0.22	ADP-ribosylation factor-like protein 2-binding protein OS=Homo sapiens GN=ARL2BP PE=1 SV=1
655	1	SwissProt	ELP3_HUMAN	96	62789	266	1	80	1	0.06	Elongator complex protein 3 OS=Homo sapiens GN=ELP3 PE=1 SV=2
656	1	SwissProt	AIFM2_HUMAN	96	40615	241	1	49	1	0.1	Apoptosis-inducing factor 2 OS=Homo sapiens GN=AIFM2 PE=1 SV=1
657	1	SwissProt	STX6_HUMAN	96	29215	128	1	27	1	0.14	Syntaxin-6 OS=Homo sapiens GN=STX6 PE=1 SV=1
658	1	SwissProt	AKAP9_HUMAN	96	455725	2676	1	651	1	0.01	A-kinase anchor protein 9 OS=Homo sapiens GN=AKAP9 PE=1 SV=3
659	1	SwissProt	LRRC1_HUMAN	96	59946	166	1	56	1	0.06	Leucine-rich repeat-containing protein 1 OS=Homo sapiens GN=LRRC1 PE=1 SV=1
660	1	SwissProt	PACN3_HUMAN	96	48799	229	2	71	2	0.17	Protein kinase C and casein kinase substrate in neurons protein 3 OS=Homo sapiens GN=PACSIN3 PE=1 SV=2
661	1	SwissProt	F234A_HUMAN	96	60249	248	1	47	1	0.06	Protein FAM234A OS=Homo sapiens GN=FAM234A PE=1 SV=1
662	1	SwissProt	ERP29_HUMAN	96	29032	183	2	47	1	0.14	Endoplasmic reticulum resident protein 29 OS=Homo sapiens GN=ERP29 PE=1 SV=4
663	1	SwissProt	MTA2_HUMAN	96	75717	478	1	108	1	0.05	Metastasis-associated protein MTA2 OS=Homo sapiens GN=MTA2 PE=1 SV=1
664	1	SwissProt	1433B_HUMAN	96	28179	211	2	46	1	0.14	14-3-3 protein beta/alpha OS=Homo sapiens GN=YWHAB PE=1 SV=3
665	1	SwissProt	NEBL_HUMAN	96	116609	651	1	175	1	0.03	Nebulette OS=Homo sapiens GN=NEBL PE=1 SV=1
666	1	SwissProt	ACOX1_HUMAN	96	74889	213	2	72	2	0.11	Peroxisomal acyl-coenzyme A oxidase 1 OS=Homo sapiens GN=ACOX1 PE=1 SV=3
667	1	SwissProt	1B08_HUMAN	96	40648	153	2	42	2	0.2	HLA class I histocompatibility antigen, B-8 alpha chain OS=Homo sapiens GN=HLA-B PE=1 SV=1
668	1	SwissProt	PSMD4_HUMAN	96	40939	124	1	38	1	0.1	26S proteasome non-ATPase regulatory subunit 4 OS=Homo sapiens GN=PSMD4 PE=1 SV=1
669	1	SwissProt	EIF3J_HUMAN	96	29159	238	1	44	1	0.14	Eukaryotic translation initiation factor 3 subunit J OS=Homo sapiens GN=EIF3J PE=1 SV=2
670	1	SwissProt	RM01_HUMAN	96	37113	181	1	53	1	0.11	39S ribosomal protein L1, mitochondrial OS=Homo sapiens GN=MRPL1 PE=1 SV=2
671	1	SwissProt	FKB10_HUMAN	96	64717	264	1	70	1	0.06	Peptidyl-prolyl cis-trans isomerase FKBP10 OS=Homo sapiens GN=FKBP10 PE=1 SV=1
672	1	SwissProt	UBA3_HUMAN	96	52504	243	1	62	1	0.07	NEDD8-activating enzyme E1 catalytic subunit OS=Homo sapiens GN=UBA3 PE=1 SV=2
673	1	SwissProt	RBP2_HUMAN	96	362365	1845	4	441	3	0.03	E3 SUMO-protein ligase RanBP2 OS=Homo sapiens GN=RANBP2 PE=1 SV=2
674	1	SwissProt	RBM27_HUMAN	96	119101	532	1	125	1	0.03	RNA-binding protein 27 OS=Homo sapiens GN=RBM27 PE=1 SV=2
675	1	SwissProt	SRR_HUMAN	96	36999	116	1	34	1	0.11	Serine racemase OS=Homo sapiens GN=SRR PE=1 SV=1
676	1	SwissProt	ARMX3_HUMAN	96	42816	205	1	51	1	0.09	Armadillo repeat-containing X-linked protein 3 OS=Homo sapiens GN=ARMCX3 PE=1 SV=1
677	1	SwissProt	PTN23_HUMAN	95	179830	774	2	182	2	0.04	Tyrosine-protein phosphatase non-receptor type 23 OS=Homo sapiens GN=PTPN23 PE=1 SV=1
678	1	SwissProt	COPG1_HUMAN	95	98967	581	3	123	3	0.12	Coatomer subunit gamma-1 OS=Homo sapiens GN=COPG1 PE=1 SV=1
679	1	SwissProt	TRIPB_HUMAN	95	228131	1433	1	337	1	0.02	Thyroid receptor-interacting protein 11 OS=Homo sapiens GN=TRIP11 PE=1 SV=3
680	1	SwissProt	ARF1_HUMAN	95	20741	137	1	32	1	0.2	ADP-ribosylation factor 1 OS=Homo sapiens GN=ARF1 PE=1 SV=2
681	1	SwissProt	EF1G_HUMAN	95	50429	359	2	63	2	0.16	Elongation factor 1-gamma OS=Homo sapiens GN=EEF1G PE=1 SV=3
682	1	SwissProt	ZCHC8_HUMAN	95	79156	300	1	83	1	0.05	Zinc finger CCHC domain-containing protein 8 OS=Homo sapiens GN=ZCCHC8 PE=1 SV=2
683	1	SwissProt	TCPE_HUMAN	95	60089	487	1	94	1	0.06	T-complex protein 1 subunit epsilon OS=Homo sapiens GN=CCT5 PE=1 SV=1
684	1	SwissProt	PSA5_HUMAN	95	26565	148	2	26	2	0.32	Proteasome subunit alpha type-5 OS=Homo sapiens GN=PSMA5 PE=1 SV=3
685	1	SwissProt	SMCA5_HUMAN	95	122513	552	1	176	1	0.03	SWI/SNF-related matrix-associated actin-dependent regulator of chromatin subfamily A member 5 OS=Homo sapiens GN=SMARCA5 PE=1 SV=1
686	1	SwissProt	PUM1_HUMAN	95	127079	327	1	100	1	0.03	Pumilio homolog 1 OS=Homo sapiens GN=PUM1 PE=1 SV=3
687	1	SwissProt	COR1B_HUMAN	95	54885	223	1	62	1	0.07	Coronin-1B OS=Homo sapiens GN=CORO1B PE=1 SV=1
688	1	SwissProt	PGES2_HUMAN	95	42088	181	1	59	1	0.09	Prostaglandin E synthase 2 OS=Homo sapiens GN=PTGES2 PE=1 SV=1
689	1	SwissProt	MCM7_HUMAN	95	81884	528	3	110	3	0.15	DNA replication licensing factor MCM7 OS=Homo sapiens GN=MCM7 PE=1 SV=4
690	1	SwissProt	ENAH_HUMAN	95	66584	218	1	67	1	0.06	Protein enabled homolog OS=Homo sapiens GN=ENAH PE=1 SV=2
691	1	SwissProt	PPM1G_HUMAN	95	59919	265	2	58	1	0.06	Protein phosphatase 1G OS=Homo sapiens GN=PPM1G PE=1 SV=1
692	1	SwissProt	ILF2_HUMAN	95	43263	200	2	45	2	0.19	Interleukin enhancer-binding factor 2 OS=Homo sapiens GN=ILF2 PE=1 SV=2
693	1	SwissProt	TBL1R_HUMAN	95	56187	147	1	43	1	0.07	F-box-like/WD repeat-containing protein TBL1XR1 OS=Homo sapiens GN=TBL1XR1 PE=1 SV=1
694	1	SwissProt	MBB1A_HUMAN	95	149731	806	2	185	2	0.05	Myb-binding protein 1A OS=Homo sapiens GN=MYBBP1A PE=1 SV=2
695	1	SwissProt	STK24_HUMAN	95	49562	208	2	62	2	0.16	Serine/threonine-protein kinase 24 OS=Homo sapiens GN=STK24 PE=1 SV=1
696	1	SwissProt	E41L2_HUMAN	95	113032	721	1	154	1	0.03	Band 4.1-like protein 2 OS=Homo sapiens GN=EPB41L2 PE=1 SV=1
697	1	SwissProt	SC16A_HUMAN	95	234855	548	3	155	3	0.05	Protein transport protein Sec16A OS=Homo sapiens GN=SEC16A PE=1 SV=3
698	1	SwissProt	PSF3_HUMAN	95	24576	99	1	28	1	0.16	DNA replication complex GINS protein PSF3 OS=Homo sapiens GN=GINS3 PE=1 SV=1
699	1	SwissProt	CSPG4_HUMAN	95	251067	604	1	170	1	0.02	Chondroitin sulfate proteoglycan 4 OS=Homo sapiens GN=CSPG4 PE=1 SV=2
700	1	SwissProt	GCDH_HUMAN	95	48610	186	1	58	1	0.08	Glutaryl-CoA dehydrogenase, mitochondrial OS=Homo sapiens GN=GCDH PE=1 SV=1
701	1	SwissProt	GNAI1_HUMAN	95	40905	196	1	51	1	0.1	Guanine nucleotide-binding protein G(i) subunit alpha-1 OS=Homo sapiens GN=GNAI1 PE=1 SV=2
702	1	SwissProt	HMGN2_HUMAN	95	9387	124	1	16	1	0.47	Non-histone chromosomal protein HMG-17 OS=Homo sapiens GN=HMGN2 PE=1 SV=3
703	1	SwissProt	TIM44_HUMAN	95	51666	309	2	72	2	0.16	Mitochondrial import inner membrane translocase subunit TIM44 OS=Homo sapiens GN=TIMM44 PE=1 SV=2
704	1	SwissProt	HDGF_HUMAN	95	26886	250	2	45	2	0.32	Hepatoma-derived growth factor OS=Homo sapiens GN=HDGF PE=1 SV=1
705	1	SwissProt	TRM1L_HUMAN	95	82893	347	1	94	1	0.05	TRMT1-like protein OS=Homo sapiens GN=TRMT1L PE=1 SV=2
706	1	SwissProt	CND1_HUMAN	95	158508	821	3	192	3	0.07	Condensin complex subunit 1 OS=Homo sapiens GN=NCAPD2 PE=1 SV=3
707	1	SwissProt	WAC2A_HUMAN	95	147266	837	1	170	1	0.03	WASH complex subunit 2A OS=Homo sapiens GN=WASHC2A PE=1 SV=3
708	1	SwissProt	OSBP1_HUMAN	94	90220	460	1	114	1	0.04	Oxysterol-binding protein 1 OS=Homo sapiens GN=OSBP PE=1 SV=1
709	1	SwissProt	T2EA_HUMAN	94	49763	129	1	47	1	0.08	General transcription factor IIE subunit 1 OS=Homo sapiens GN=GTF2E1 PE=1 SV=2
710	1	SwissProt	NACP1_HUMAN	94	23292	80	1	18	1	0.17	Putative nascent polypeptide-associated complex subunit alpha-like protein OS=Homo sapiens GN=NACAP1 PE=5 SV=1
711	1	SwissProt	MUC13_HUMAN	94	55710	145	1	34	1	0.07	Mucin-13 OS=Homo sapiens GN=MUC13 PE=1 SV=3
712	1	SwissProt	KAD1_HUMAN	94	21735	145	1	33	1	0.19	Adenylate kinase isoenzyme 1 OS=Homo sapiens GN=AK1 PE=1 SV=3
713	1	SwissProt	EIF3E_HUMAN	94	52587	253	1	68	1	0.07	Eukaryotic translation initiation factor 3 subunit E OS=Homo sapiens GN=EIF3E PE=1 SV=1
714	1	SwissProt	MCUR1_HUMAN	94	40011	320	1	65	1	0.1	Mitochondrial calcium uniporter regulator 1 OS=Homo sapiens GN=MCUR1 PE=1 SV=1
715	1	SwissProt	TDIF2_HUMAN	94	84817	326	1	91	1	0.05	Deoxynucleotidyltransferase terminal-interacting protein 2 OS=Homo sapiens GN=DNTTIP2 PE=1 SV=2
716	1	SwissProt	SAAL1_HUMAN	94	54436	176	1	52	1	0.07	Protein SAAL1 OS=Homo sapiens GN=SAAL1 PE=1 SV=2
717	1	SwissProt	HECD1_HUMAN	94	292225	1029	1	302	1	0.01	E3 ubiquitin-protein ligase HECTD1 OS=Homo sapiens GN=HECTD1 PE=1 SV=3
718	1	SwissProt	LMO7_HUMAN	94	194002	1087	2	274	1	0.02	LIM domain only protein 7 OS=Homo sapiens GN=LMO7 PE=1 SV=3
719	1	SwissProt	CD99_HUMAN	94	18893	58	1	14	1	0.22	CD99 antigen OS=Homo sapiens GN=CD99 PE=1 SV=1
720	1	SwissProt	THOC2_HUMAN	94	184541	807	1	221	1	0.02	THO complex subunit 2 OS=Homo sapiens GN=THOC2 PE=1 SV=2
721	1	SwissProt	BCLF1_HUMAN	94	106173	587	1	149	1	0.04	Bcl-2-associated transcription factor 1 OS=Homo sapiens GN=BCLAF1 PE=1 SV=2
722	1	SwissProt	NUP93_HUMAN	94	93943	517	1	126	1	0.04	Nuclear pore complex protein Nup93 OS=Homo sapiens GN=NUP93 PE=1 SV=2
723	1	SwissProt	ATG7_HUMAN	94	79050	264	1	89	1	0.05	Ubiquitin-like modifier-activating enzyme ATG7 OS=Homo sapiens GN=ATG7 PE=1 SV=1
724	1	SwissProt	WASF2_HUMAN	94	54478	141	1	50	1	0.07	Wiskott-Aldrich syndrome protein family member 2 OS=Homo sapiens GN=WASF2 PE=1 SV=3
725	1	SwissProt	XRCC6_HUMAN	94	70084	469	2	98	2	0.11	X-ray repair cross-complementing protein 6 OS=Homo sapiens GN=XRCC6 PE=1 SV=2
726	1	SwissProt	DDX1_HUMAN	94	83349	431	2	116	2	0.09	ATP-dependent RNA helicase DDX1 OS=Homo sapiens GN=DDX1 PE=1 SV=2
727	1	SwissProt	VAMP4_HUMAN	94	16444	48	2	16	2	0.57	Vesicle-associated membrane protein 4 OS=Homo sapiens GN=VAMP4 PE=1 SV=2
728	1	SwissProt	UBP2L_HUMAN	94	114579	215	2	56	1	0.03	Ubiquitin-associated protein 2-like OS=Homo sapiens GN=UBAP2L PE=1 SV=2
729	1	SwissProt	NXN_HUMAN	94	48761	210	1	51	1	0.08	Nucleoredoxin OS=Homo sapiens GN=NXN PE=1 SV=2
730	1	SwissProt	PRDX2_HUMAN	94	22049	210	1	31	1	0.18	Peroxiredoxin-2 OS=Homo sapiens GN=PRDX2 PE=1 SV=5
731	1	SwissProt	FL2D_HUMAN	94	44388	226	1	58	1	0.09	Pre-mRNA-splicing regulator WTAP OS=Homo sapiens GN=WTAP PE=1 SV=2
732	1	SwissProt	TIM13_HUMAN	94	10721	63	1	16	1	0.4	Mitochondrial import inner membrane translocase subunit Tim13 OS=Homo sapiens GN=TIMM13 PE=1 SV=1
733	1	SwissProt	NUCB2_HUMAN	94	50278	226	1	68	1	0.08	Nucleobindin-2 OS=Homo sapiens GN=NUCB2 PE=1 SV=2
734	1	SwissProt	RAB32_HUMAN	94	25210	202	1	37	1	0.16	Ras-related protein Rab-32 OS=Homo sapiens GN=RAB32 PE=1 SV=3
735	1	SwissProt	AAKG1_HUMAN	94	37727	185	1	46	1	0.1	5'-AMP-activated protein kinase subunit gamma-1 OS=Homo sapiens GN=PRKAG1 PE=1 SV=1
736	1	SwissProt	YMEL1_HUMAN	94	86686	454	1	115	1	0.04	ATP-dependent zinc metalloprotease YME1L1 OS=Homo sapiens GN=YME1L1 PE=1 SV=2
737	1	SwissProt	TTI1_HUMAN	94	123474	463	1	114	1	0.03	TELO2-interacting protein 1 homolog OS=Homo sapiens GN=TTI1 PE=1 SV=3
738	1	SwissProt	CHRD1_HUMAN	94	38264	289	1	57	1	0.1	Cysteine and histidine-rich domain-containing protein 1 OS=Homo sapiens GN=CHORDC1 PE=1 SV=2
739	1	SwissProt	AATM_HUMAN	94	47886	319	2	68	2	0.17	Aspartate aminotransferase, mitochondrial OS=Homo sapiens GN=GOT2 PE=1 SV=3
740	1	SwissProt	GRPE1_HUMAN	94	24492	161	1	45	1	0.16	GrpE protein homolog 1, mitochondrial OS=Homo sapiens GN=GRPEL1 PE=1 SV=2
741	1	SwissProt	DLG1_HUMAN	94	100678	452	1	103	1	0.04	Disks large homolog 1 OS=Homo sapiens GN=DLG1 PE=1 SV=2
742	1	SwissProt	GPN1_HUMAN	94	41828	159	1	38	1	0.09	GPN-loop GTPase 1 OS=Homo sapiens GN=GPN1 PE=1 SV=1
743	1	SwissProt	NSUN2_HUMAN	94	87214	539	2	122	2	0.09	tRNA (cytosine(34)-C(5))-methyltransferase OS=Homo sapiens GN=NSUN2 PE=1 SV=2
744	1	SwissProt	NIBAN_HUMAN	93	104039	262	1	89	1	0.04	Protein Niban OS=Homo sapiens GN=FAM129A PE=1 SV=1
745	1	SwissProt	ERO1A_HUMAN	93	55213	190	1	58	1	0.07	ERO1-like protein alpha OS=Homo sapiens GN=ERO1A PE=1 SV=2
746	1	SwissProt	S100P_HUMAN	93	10450	37	1	12	1	0.42	Protein S100-P OS=Homo sapiens GN=S100P PE=1 SV=2
747	1	SwissProt	NELFE_HUMAN	93	43328	308	2	56	2	0.19	Negative elongation factor E OS=Homo sapiens GN=NELFE PE=1 SV=3
748	1	SwissProt	WDR44_HUMAN	93	101874	506	1	139	1	0.04	WD repeat-containing protein 44 OS=Homo sapiens GN=WDR44 PE=1 SV=1
749	1	SwissProt	NDUS3_HUMAN	93	30337	204	2	46	2	0.28	NADH dehydrogenase [ubiquinone] iron-sulfur protein 3, mitochondrial OS=Homo sapiens GN=NDUFS3 PE=1 SV=1
750	1	SwissProt	RBGPR_HUMAN	93	157482	636	1	156	1	0.02	Rab3 GTPase-activating protein non-catalytic subunit OS=Homo sapiens GN=RAB3GAP2 PE=1 SV=1
751	1	SwissProt	CPNE1_HUMAN	93	59649	193	1	51	1	0.07	Copine-1 OS=Homo sapiens GN=CPNE1 PE=1 SV=1
752	1	SwissProt	ACTN1_HUMAN	93	103563	690	2	142	2	0.08	Alpha-actinin-1 OS=Homo sapiens GN=ACTN1 PE=1 SV=2
753	1	SwissProt	TR150_HUMAN	93	108658	566	2	155	2	0.07	Thyroid hormone receptor-associated protein 3 OS=Homo sapiens GN=THRAP3 PE=1 SV=2
754	1	SwissProt	AIMP2_HUMAN	93	35668	149	1	44	1	0.11	Aminoacyl tRNA synthase complex-interacting multifunctional protein 2 OS=Homo sapiens GN=AIMP2 PE=1 SV=2
755	1	SwissProt	PLRG1_HUMAN	93	57500	237	1	63	1	0.07	Pleiotropic regulator 1 OS=Homo sapiens GN=PLRG1 PE=1 SV=1
756	1	SwissProt	PSB7_HUMAN	93	30288	103	1	33	1	0.13	Proteasome subunit beta type-7 OS=Homo sapiens GN=PSMB7 PE=1 SV=1
757	1	SwissProt	NUMA1_HUMAN	93	239199	1845	3	366	2	0.03	Nuclear mitotic apparatus protein 1 OS=Homo sapiens GN=NUMA1 PE=1 SV=2
758	1	SwissProt	DJC13_HUMAN	93	256533	1184	3	299	3	0.05	DnaJ homolog subfamily C member 13 OS=Homo sapiens GN=DNAJC13 PE=1 SV=5
759	1	SwissProt	RPAP1_HUMAN	93	154198	453	1	132	1	0.02	RNA polymerase II-associated protein 1 OS=Homo sapiens GN=RPAP1 PE=1 SV=3
760	1	SwissProt	VWA8_HUMAN	93	215716	997	2	266	2	0.04	von Willebrand factor A domain-containing protein 8 OS=Homo sapiens GN=VWA8 PE=1 SV=2
761	1	SwissProt	PRRC1_HUMAN	93	46729	151	1	32	1	0.08	Protein PRRC1 OS=Homo sapiens GN=PRRC1 PE=1 SV=1
762	1	SwissProt	COX7R_HUMAN	93	12664	38	1	14	1	0.33	Cytochrome c oxidase subunit 7A-related protein, mitochondrial OS=Homo sapiens GN=COX7A2L PE=1 SV=2
763	1	SwissProt	FRIH_HUMAN	93	21383	134	2	32	2	0.41	Ferritin heavy chain OS=Homo sapiens GN=FTH1 PE=1 SV=2
764	1	SwissProt	NSDHL_HUMAN	93	42159	224	1	48	1	0.09	Sterol-4-alpha-carboxylate 3-dehydrogenase, decarboxylating OS=Homo sapiens GN=NSDHL PE=1 SV=2
765	1	SwissProt	EFL1_HUMAN	93	126661	522	2	138	2	0.06	Elongation factor-like GTPase 1 OS=Homo sapiens GN=EFL1 PE=1 SV=2
766	1	SwissProt	RS4X_HUMAN	93	29807	256	1	54	1	0.13	40S ribosomal protein S4, X isoform OS=Homo sapiens GN=RPS4X PE=1 SV=2
767	1	SwissProt	SC24D_HUMAN	93	114476	318	2	78	2	0.07	Protein transport protein Sec24D OS=Homo sapiens GN=SEC24D PE=1 SV=2
768	1	SwissProt	DDX21_HUMAN	93	87804	715	1	134	1	0.04	Nucleolar RNA helicase 2 OS=Homo sapiens GN=DDX21 PE=1 SV=5
769	1	SwissProt	SC23A_HUMAN	93	87018	331	1	85	1	0.04	Protein transport protein Sec23A OS=Homo sapiens GN=SEC23A PE=1 SV=2
770	1	SwissProt	VCIP1_HUMAN	93	135604	748	1	158	1	0.03	Deubiquitinating protein VCIP135 OS=Homo sapiens GN=VCPIP1 PE=1 SV=2
771	1	SwissProt	PATL1_HUMAN	93	87138	280	1	87	1	0.04	Protein PAT1 homolog 1 OS=Homo sapiens GN=PATL1 PE=1 SV=2
772	1	SwissProt	STAU1_HUMAN	93	63428	352	1	70	1	0.06	Double-stranded RNA-binding protein Staufen homolog 1 OS=Homo sapiens GN=STAU1 PE=1 SV=2
773	1	SwissProt	SART3_HUMAN	93	110721	530	1	144	1	0.03	Squamous cell carcinoma antigen recognized by T-cells 3 OS=Homo sapiens GN=SART3 PE=1 SV=1
774	1	SwissProt	TOIP1_HUMAN	93	66379	276	1	79	1	0.06	Torsin-1A-interacting protein 1 OS=Homo sapiens GN=TOR1AIP1 PE=1 SV=2
775	1	SwissProt	LARP1_HUMAN	93	123833	755	1	164	1	0.03	La-related protein 1 OS=Homo sapiens GN=LARP1 PE=1 SV=2
776	1	SwissProt	RTCA_HUMAN	93	39825	188	1	47	1	0.1	RNA 3'-terminal phosphate cyclase OS=Homo sapiens GN=RTCA PE=1 SV=1
777	1	SwissProt	U5S1_HUMAN	92	110336	473	1	117	1	0.03	116 kDa U5 small nuclear ribonucleoprotein component OS=Homo sapiens GN=EFTUD2 PE=1 SV=1
778	1	SwissProt	BCAT2_HUMAN	92	44658	185	1	45	1	0.09	Branched-chain-amino-acid aminotransferase, mitochondrial OS=Homo sapiens GN=BCAT2 PE=1 SV=2
779	1	SwissProt	MDHC_HUMAN	92	36631	207	1	56	1	0.11	Malate dehydrogenase, cytoplasmic OS=Homo sapiens GN=MDH1 PE=1 SV=4
780	1	SwissProt	AP3D1_HUMAN	92	131159	540	1	122	1	0.03	AP-3 complex subunit delta-1 OS=Homo sapiens GN=AP3D1 PE=1 SV=1
781	1	SwissProt	SHLB2_HUMAN	92	44175	183	1	55	1	0.09	Endophilin-B2 OS=Homo sapiens GN=SH3GLB2 PE=1 SV=1
782	1	SwissProt	BAG5_HUMAN	92	51738	270	1	68	1	0.08	BAG family molecular chaperone regulator 5 OS=Homo sapiens GN=BAG5 PE=1 SV=1
783	1	SwissProt	ANKZ1_HUMAN	92	81562	322	1	97	1	0.05	Ankyrin repeat and zinc finger domain-containing protein 1 OS=Homo sapiens GN=ANKZF1 PE=1 SV=1
784	1	SwissProt	INT1_HUMAN	92	246366	948	1	239	1	0.02	Integrator complex subunit 1 OS=Homo sapiens GN=INTS1 PE=1 SV=2
785	1	SwissProt	CRK_HUMAN	92	33867	169	1	42	1	0.12	Adapter molecule crk OS=Homo sapiens GN=CRK PE=1 SV=2
786	1	SwissProt	RCC2_HUMAN	92	56790	308	2	76	2	0.14	Protein RCC2 OS=Homo sapiens GN=RCC2 PE=1 SV=2
787	1	SwissProt	SPCS2_HUMAN	92	25272	154	1	36	1	0.16	Signal peptidase complex subunit 2 OS=Homo sapiens GN=SPCS2 PE=1 SV=3
788	1	SwissProt	UBXN8_HUMAN	92	30750	139	1	33	1	0.13	UBX domain-containing protein 8 OS=Homo sapiens GN=UBXN8 PE=1 SV=2
789	1	SwissProt	RUXF_HUMAN	92	9776	35	1	11	1	0.45	Small nuclear ribonucleoprotein F OS=Homo sapiens GN=SNRPF PE=1 SV=1
790	1	SwissProt	SPB1_HUMAN	92	96898	387	1	105	1	0.04	pre-rRNA processing protein FTSJ3 OS=Homo sapiens GN=FTSJ3 PE=1 SV=2
791	1	SwissProt	2ABA_HUMAN	92	52173	219	2	59	2	0.16	Serine/threonine-protein phosphatase 2A 55 kDa regulatory subunit B alpha isoform OS=Homo sapiens GN=PPP2R2A PE=1 SV=1
792	1	SwissProt	SEPT6_HUMAN	92	50084	246	1	66	1	0.08	Septin-6 OS=Homo sapiens GN=SEPT6 PE=1 SV=4
793	1	SwissProt	CPT2_HUMAN	92	74244	382	2	88	2	0.11	Carnitine O-palmitoyltransferase 2, mitochondrial OS=Homo sapiens GN=CPT2 PE=1 SV=2
794	1	SwissProt	NB5R1_HUMAN	92	34244	175	1	46	1	0.12	NADH-cytochrome b5 reductase 1 OS=Homo sapiens GN=CYB5R1 PE=1 SV=1
795	1	SwissProt	TOX4_HUMAN	92	66552	145	2	34	2	0.12	TOX high mobility group box family member 4 OS=Homo sapiens GN=TOX4 PE=1 SV=1
796	1	SwissProt	NTM1A_HUMAN	92	25770	132	1	30	1	0.16	N-terminal Xaa-Pro-Lys N-methyltransferase 1 OS=Homo sapiens GN=NTMT1 PE=1 SV=3
797	1	SwissProt	FAM3C_HUMAN	92	24950	89	1	32	1	0.16	Protein FAM3C OS=Homo sapiens GN=FAM3C PE=1 SV=1
798	1	SwissProt	PUR4_HUMAN	92	146297	455	2	131	2	0.05	Phosphoribosylformylglycinamidine synthase OS=Homo sapiens GN=PFAS PE=1 SV=4
799	1	SwissProt	JAK1_HUMAN	92	135016	694	1	174	1	0.03	Tyrosine-protein kinase JAK1 OS=Homo sapiens GN=JAK1 PE=1 SV=2
800	1	SwissProt	PEX3_HUMAN	92	42512	171	2	41	2	0.19	Peroxisomal biogenesis factor 3 OS=Homo sapiens GN=PEX3 PE=1 SV=1
801	1	SwissProt	CSN2_HUMAN	92	51849	307	1	74	1	0.08	COP9 signalosome complex subunit 2 OS=Homo sapiens GN=COPS2 PE=1 SV=1
802	1	SwissProt	DNJA3_HUMAN	92	53083	337	1	68	1	0.07	DnaJ homolog subfamily A member 3, mitochondrial OS=Homo sapiens GN=DNAJA3 PE=1 SV=2
803	1	SwissProt	SERC1_HUMAN	92	51488	71	1	30	1	0.08	Serine incorporator 1 OS=Homo sapiens GN=SERINC1 PE=1 SV=1
804	1	SwissProt	RS3A_HUMAN	92	30154	260	2	53	2	0.28	40S ribosomal protein S3a OS=Homo sapiens GN=RPS3A PE=1 SV=2
805	1	SwissProt	S43A3_HUMAN	92	55063	120	1	35	1	0.07	Solute carrier family 43 member 3 OS=Homo sapiens GN=SLC43A3 PE=1 SV=2
806	1	SwissProt	HERC4_HUMAN	92	119913	495	2	131	2	0.07	Probable E3 ubiquitin-protein ligase HERC4 OS=Homo sapiens GN=HERC4 PE=1 SV=1
807	1	SwissProt	MTPN_HUMAN	92	13058	86	1	17	1	0.32	Myotrophin OS=Homo sapiens GN=MTPN PE=1 SV=2
808	1	SwissProt	SYMC_HUMAN	92	102249	415	1	91	1	0.04	Methionine--tRNA ligase, cytoplasmic OS=Homo sapiens GN=MARS PE=1 SV=2
809	1	SwissProt	ABCB7_HUMAN	92	82874	351	2	87	2	0.1	ATP-binding cassette sub-family B member 7, mitochondrial OS=Homo sapiens GN=ABCB7 PE=1 SV=2
810	1	SwissProt	ERG7_HUMAN	92	84453	301	1	80	1	0.05	Lanosterol synthase OS=Homo sapiens GN=LSS PE=1 SV=1
811	1	SwissProt	MISP_HUMAN	92	75482	436	1	93	1	0.05	Mitotic interactor and substrate of PLK1 OS=Homo sapiens GN=MISP PE=1 SV=1
812	1	SwissProt	PAIRB_HUMAN	92	44995	401	2	61	1	0.09	Plasminogen activator inhibitor 1 RNA-binding protein OS=Homo sapiens GN=SERBP1 PE=1 SV=2
813	1	SwissProt	CUL1_HUMAN	92	90306	488	1	122	1	0.04	Cullin-1 OS=Homo sapiens GN=CUL1 PE=1 SV=2
814	1	SwissProt	PIGT_HUMAN	92	66228	211	1	67	1	0.06	GPI transamidase component PIG-T OS=Homo sapiens GN=PIGT PE=1 SV=1
815	1	SwissProt	FUMH_HUMAN	92	54773	302	2	72	2	0.15	Fumarate hydratase, mitochondrial OS=Homo sapiens GN=FH PE=1 SV=3
816	1	SwissProt	KS6A3_HUMAN	92	84025	451	1	100	1	0.05	Ribosomal protein S6 kinase alpha-3 OS=Homo sapiens GN=RPS6KA3 PE=1 SV=1
817	1	SwissProt	LEG3_HUMAN	92	26193	120	1	24	1	0.15	Galectin-3 OS=Homo sapiens GN=LGALS3 PE=1 SV=5
818	1	SwissProt	DC1L2_HUMAN	91	54351	311	2	72	2	0.15	Cytoplasmic dynein 1 light intermediate chain 2 OS=Homo sapiens GN=DYNC1LI2 PE=1 SV=1
819	1	SwissProt	GOSR2_HUMAN	91	24874	78	1	33	1	0.16	Golgi SNAP receptor complex member 2 OS=Homo sapiens GN=GOSR2 PE=1 SV=2
820	1	SwissProt	ECI1_HUMAN	91	33080	129	2	40	1	0.12	Enoyl-CoA delta isomerase 1, mitochondrial OS=Homo sapiens GN=ECI1 PE=1 SV=1
821	1	SwissProt	PRS10_HUMAN	91	44430	297	1	73	1	0.09	26S proteasome regulatory subunit 10B OS=Homo sapiens GN=PSMC6 PE=1 SV=1
822	1	SwissProt	ARFP2_HUMAN	91	37946	190	1	55	1	0.1	Arfaptin-2 OS=Homo sapiens GN=ARFIP2 PE=1 SV=1
823	1	SwissProt	IF4G1_HUMAN	91	176124	922	2	184	2	0.04	Eukaryotic translation initiation factor 4 gamma 1 OS=Homo sapiens GN=EIF4G1 PE=1 SV=4
824	1	SwissProt	IGSF3_HUMAN	91	136252	457	1	138	1	0.03	Immunoglobulin superfamily member 3 OS=Homo sapiens GN=IGSF3 PE=2 SV=3
825	1	SwissProt	S27A3_HUMAN	91	79393	151	1	59	1	0.05	Long-chain fatty acid transport protein 3 OS=Homo sapiens GN=SLC27A3 PE=2 SV=3
826	1	SwissProt	P5CS_HUMAN	91	87989	529	1	107	1	0.04	Delta-1-pyrroline-5-carboxylate synthase OS=Homo sapiens GN=ALDH18A1 PE=1 SV=2
827	1	SwissProt	AT2C1_HUMAN	91	101653	397	1	98	1	0.04	Calcium-transporting ATPase type 2C member 1 OS=Homo sapiens GN=ATP2C1 PE=1 SV=3
828	1	SwissProt	TSNAX_HUMAN	91	33206	253	1	53	1	0.12	Translin-associated protein X OS=Homo sapiens GN=TSNAX PE=1 SV=1
829	1	SwissProt	GSTK1_HUMAN	91	25594	129	2	31	2	0.34	Glutathione S-transferase kappa 1 OS=Homo sapiens GN=GSTK1 PE=1 SV=3
830	1	SwissProt	UBE2K_HUMAN	91	22507	106	1	30	1	0.18	Ubiquitin-conjugating enzyme E2 K OS=Homo sapiens GN=UBE2K PE=1 SV=3
831	1	SwissProt	AMPB_HUMAN	91	73234	267	2	72	2	0.11	Aminopeptidase B OS=Homo sapiens GN=RNPEP PE=1 SV=2
832	1	SwissProt	GLYR1_HUMAN	91	61088	237	1	76	1	0.06	Putative oxidoreductase GLYR1 OS=Homo sapiens GN=GLYR1 PE=1 SV=3
833	1	SwissProt	AGRIN_HUMAN	91	225246	573	1	196	1	0.02	Agrin OS=Homo sapiens GN=AGRN PE=1 SV=5
834	1	SwissProt	PRDX1_HUMAN	91	22324	363	1	37	1	0.18	Peroxiredoxin-1 OS=Homo sapiens GN=PRDX1 PE=1 SV=1
835	1	SwissProt	EI2BD_HUMAN	91	58035	311	1	75	1	0.07	Translation initiation factor eIF-2B subunit delta OS=Homo sapiens GN=EIF2B4 PE=1 SV=2
836	1	SwissProt	FUS_HUMAN	91	53622	280	1	46	1	0.07	RNA-binding protein FUS OS=Homo sapiens GN=FUS PE=1 SV=1
837	1	SwissProt	DCPS_HUMAN	91	38756	198	1	43	1	0.1	m7GpppX diphosphatase OS=Homo sapiens GN=DCPS PE=1 SV=2
838	1	SwissProt	KBTB4_HUMAN	91	59019	149	1	59	1	0.07	Kelch repeat and BTB domain-containing protein 4 OS=Homo sapiens GN=KBTBD4 PE=1 SV=3
839	1	SwissProt	H12_HUMAN	91	21352	447	2	44	1	0.19	Histone H1.2 OS=Homo sapiens GN=HIST1H1C PE=1 SV=2
840	1	SwissProt	SYAP1_HUMAN	91	39966	263	2	48	2	0.21	Synapse-associated protein 1 OS=Homo sapiens GN=SYAP1 PE=1 SV=1
841	1	SwissProt	ACAD8_HUMAN	91	45896	326	1	55	1	0.09	Isobutyryl-CoA dehydrogenase, mitochondrial OS=Homo sapiens GN=ACAD8 PE=1 SV=1
842	1	SwissProt	SAHH_HUMAN	91	48255	296	1	56	1	0.08	Adenosylhomocysteinase OS=Homo sapiens GN=AHCY PE=1 SV=4
843	1	SwissProt	UBR4_HUMAN	91	580547	2177	1	554	1	0.01	E3 ubiquitin-protein ligase UBR4 OS=Homo sapiens GN=UBR4 PE=1 SV=1
844	1	SwissProt	TPP1_HUMAN	91	61723	112	1	34	1	0.06	Tripeptidyl-peptidase 1 OS=Homo sapiens GN=TPP1 PE=1 SV=2
845	1	SwissProt	POGZ_HUMAN	91	157355	411	1	120	1	0.02	Pogo transposable element with ZNF domain OS=Homo sapiens GN=POGZ PE=1 SV=2
846	1	SwissProt	PELP1_HUMAN	91	120879	295	1	68	1	0.03	Proline-, glutamic acid- and leucine-rich protein 1 OS=Homo sapiens GN=PELP1 PE=1 SV=2
847	1	SwissProt	NU214_HUMAN	91	214230	706	2	155	2	0.04	Nuclear pore complex protein Nup214 OS=Homo sapiens GN=NUP214 PE=1 SV=2
848	1	SwissProt	RL23A_HUMAN	91	17684	135	1	25	1	0.23	60S ribosomal protein L23a OS=Homo sapiens GN=RPL23A PE=1 SV=1
849	1	SwissProt	CISD1_HUMAN	91	12362	71	1	22	1	0.34	CDGSH iron-sulfur domain-containing protein 1 OS=Homo sapiens GN=CISD1 PE=1 SV=1
850	1	SwissProt	CBX3_HUMAN	90	20969	157	2	28	1	0.19	Chromobox protein homolog 3 OS=Homo sapiens GN=CBX3 PE=1 SV=4
851	1	SwissProt	AP1S1_HUMAN	90	18949	63	2	18	1	0.22	AP-1 complex subunit sigma-1A OS=Homo sapiens GN=AP1S1 PE=1 SV=1
852	1	SwissProt	RAB21_HUMAN	90	24731	195	1	42	1	0.16	Ras-related protein Rab-21 OS=Homo sapiens GN=RAB21 PE=1 SV=3
853	1	SwissProt	KCY_HUMAN	90	22436	166	1	32	1	0.18	UMP-CMP kinase OS=Homo sapiens GN=CMPK1 PE=1 SV=3
854	1	SwissProt	DUS3_HUMAN	90	20693	106	1	25	1	0.2	Dual specificity protein phosphatase 3 OS=Homo sapiens GN=DUSP3 PE=1 SV=1
855	1	SwissProt	METH_HUMAN	90	141749	651	1	160	1	0.03	Methionine synthase OS=Homo sapiens GN=MTR PE=1 SV=2
856	1	SwissProt	ERF3A_HUMAN	90	56348	335	1	69	1	0.07	Eukaryotic peptide chain release factor GTP-binding subunit ERF3A OS=Homo sapiens GN=GSPT1 PE=1 SV=1
857	1	SwissProt	TBCD_HUMAN	90	134283	525	1	151	1	0.03	Tubulin-specific chaperone D OS=Homo sapiens GN=TBCD PE=1 SV=2
858	1	SwissProt	DLDH_HUMAN	90	54713	323	1	70	1	0.07	Dihydrolipoyl dehydrogenase, mitochondrial OS=Homo sapiens GN=DLD PE=1 SV=2
859	1	SwissProt	SPA5L_HUMAN	90	81515	382	1	101	1	0.05	Spermatogenesis-associated protein 5-like protein 1 OS=Homo sapiens GN=SPATA5L1 PE=1 SV=2
860	1	SwissProt	PDCD4_HUMAN	90	52102	215	1	53	1	0.07	Programmed cell death protein 4 OS=Homo sapiens GN=PDCD4 PE=1 SV=2
861	1	SwissProt	VPP3_HUMAN	90	93650	243	1	81	1	0.04	V-type proton ATPase 116 kDa subunit a isoform 3 OS=Homo sapiens GN=TCIRG1 PE=1 SV=3
862	1	SwissProt	MMGT1_HUMAN	90	14734	55	1	19	1	0.28	Membrane magnesium transporter 1 OS=Homo sapiens GN=MMGT1 PE=1 SV=1
863	1	SwissProt	GOGA2_HUMAN	90	113644	613	2	139	2	0.07	Golgin subfamily A member 2 OS=Homo sapiens GN=GOLGA2 PE=1 SV=3
864	1	SwissProt	RLA0_HUMAN	90	34423	266	2	47	2	0.24	60S acidic ribosomal protein P0 OS=Homo sapiens GN=RPLP0 PE=1 SV=1
865	1	SwissProt	CBR3_HUMAN	90	31230	207	1	42	1	0.13	Carbonyl reductase [NADPH] 3 OS=Homo sapiens GN=CBR3 PE=1 SV=3
866	1	SwissProt	DYN2_HUMAN	90	98345	495	1	131	1	0.04	Dynamin-2 OS=Homo sapiens GN=DNM2 PE=1 SV=2
867	1	SwissProt	L1CAM_HUMAN	90	140885	462	1	126	1	0.03	Neural cell adhesion molecule L1 OS=Homo sapiens GN=L1CAM PE=1 SV=2
868	1	SwissProt	DEOC_HUMAN	90	35494	225	1	57	1	0.11	Deoxyribose-phosphate aldolase OS=Homo sapiens GN=DERA PE=1 SV=2
869	1	SwissProt	GOGA1_HUMAN	90	88244	628	1	124	1	0.04	Golgin subfamily A member 1 OS=Homo sapiens GN=GOLGA1 PE=1 SV=3
870	1	SwissProt	RS5_HUMAN	90	23033	145	1	40	1	0.17	40S ribosomal protein S5 OS=Homo sapiens GN=RPS5 PE=1 SV=4
871	1	SwissProt	IF2B1_HUMAN	90	63783	404	1	92	1	0.06	Insulin-like growth factor 2 mRNA-binding protein 1 OS=Homo sapiens GN=IGF2BP1 PE=1 SV=2
872	1	SwissProt	BCL9L_HUMAN	90	157427	467	1	97	1	0.02	B-cell CLL/lymphoma 9-like protein OS=Homo sapiens GN=BCL9L PE=1 SV=1
873	1	SwissProt	FAHD1_HUMAN	90	25112	110	1	35	1	0.16	Acylpyruvase FAHD1, mitochondrial OS=Homo sapiens GN=FAHD1 PE=1 SV=2
874	1	SwissProt	LUZP1_HUMAN	90	120772	816	1	190	1	0.03	Leucine zipper protein 1 OS=Homo sapiens GN=LUZP1 PE=1 SV=2
875	1	SwissProt	PROF1_HUMAN	90	15216	178	1	26	1	0.27	Profilin-1 OS=Homo sapiens GN=PFN1 PE=1 SV=2
876	1	SwissProt	EPHA2_HUMAN	90	109679	429	1	114	1	0.04	Ephrin type-A receptor 2 OS=Homo sapiens GN=EPHA2 PE=1 SV=2
877	1	SwissProt	SYSM_HUMAN	90	58702	286	1	74	1	0.07	Serine--tRNA ligase, mitochondrial OS=Homo sapiens GN=SARS2 PE=1 SV=1
878	1	SwissProt	ZGPAT_HUMAN	90	57780	272	1	74	1	0.07	Zinc finger CCCH-type with G patch domain-containing protein OS=Homo sapiens GN=ZGPAT PE=1 SV=3
879	1	SwissProt	PEX5_HUMAN	90	71163	230	1	60	1	0.05	Peroxisomal targeting signal 1 receptor OS=Homo sapiens GN=PEX5 PE=1 SV=3
880	1	SwissProt	HNRPK_HUMAN	90	51230	413	2	71	2	0.16	Heterogeneous nuclear ribonucleoprotein K OS=Homo sapiens GN=HNRNPK PE=1 SV=1
881	1	SwissProt	CDR2L_HUMAN	90	53377	285	1	72	1	0.07	Cerebellar degeneration-related protein 2-like OS=Homo sapiens GN=CDR2L PE=1 SV=2
882	1	SwissProt	STAM1_HUMAN	90	59541	232	1	48	1	0.07	Signal transducing adapter molecule 1 OS=Homo sapiens GN=STAM PE=1 SV=3
883	1	SwissProt	SMD2_HUMAN	90	13632	91	2	22	1	0.31	Small nuclear ribonucleoprotein Sm D2 OS=Homo sapiens GN=SNRPD2 PE=1 SV=1
884	1	SwissProt	CARL1_HUMAN	90	152717	746	1	183	1	0.03	F-actin-uncapping protein LRRC16A OS=Homo sapiens GN=CARMIL1 PE=1 SV=1
885	1	SwissProt	C1QBP_HUMAN	90	31742	165	3	33	2	0.27	Complement component 1 Q subcomponent-binding protein, mitochondrial OS=Homo sapiens GN=C1QBP PE=1 SV=1
886	1	SwissProt	GNL3_HUMAN	90	62468	313	1	76	1	0.06	Guanine nucleotide-binding protein-like 3 OS=Homo sapiens GN=GNL3 PE=1 SV=2
887	1	SwissProt	PDIA5_HUMAN	90	60297	301	1	76	1	0.06	Protein disulfide-isomerase A5 OS=Homo sapiens GN=PDIA5 PE=1 SV=1
888	1	SwissProt	ES8L2_HUMAN	90	81197	440	1	102	1	0.05	Epidermal growth factor receptor kinase substrate 8-like protein 2 OS=Homo sapiens GN=EPS8L2 PE=1 SV=2
889	1	SwissProt	GSHB_HUMAN	90	52523	389	1	76	1	0.07	Glutathione synthetase OS=Homo sapiens GN=GSS PE=1 SV=1
890	1	SwissProt	OGFD1_HUMAN	90	63662	219	1	60	1	0.06	Prolyl 3-hydroxylase OGFOD1 OS=Homo sapiens GN=OGFOD1 PE=1 SV=1
891	1	SwissProt	S10AB_HUMAN	90	11847	75	1	19	1	0.36	Protein S100-A11 OS=Homo sapiens GN=S100A11 PE=1 SV=2
892	1	SwissProt	DCTN4_HUMAN	90	53216	236	1	59	1	0.07	Dynactin subunit 4 OS=Homo sapiens GN=DCTN4 PE=1 SV=1
893	1	SwissProt	XPO7_HUMAN	90	125196	455	1	128	1	0.03	Exportin-7 OS=Homo sapiens GN=XPO7 PE=1 SV=3
894	1	SwissProt	IDHC_HUMAN	90	46915	264	1	66	1	0.08	Isocitrate dehydrogenase [NADP] cytoplasmic OS=Homo sapiens GN=IDH1 PE=1 SV=2
895	1	SwissProt	F262_HUMAN	89	58953	323	1	95	1	0.07	6-phosphofructo-2-kinase/fructose-2,6-bisphosphatase 2 OS=Homo sapiens GN=PFKFB2 PE=1 SV=2
896	1	SwissProt	CLIP1_HUMAN	89	162888	1220	2	262	2	0.05	CAP-Gly domain-containing linker protein 1 OS=Homo sapiens GN=CLIP1 PE=1 SV=2
897	1	SwissProt	SLK_HUMAN	89	143234	733	1	197	1	0.03	STE20-like serine/threonine-protein kinase OS=Homo sapiens GN=SLK PE=1 SV=1
898	1	SwissProt	GRHPR_HUMAN	89	36045	156	1	42	1	0.11	Glyoxylate reductase/hydroxypyruvate reductase OS=Homo sapiens GN=GRHPR PE=1 SV=1
899	1	SwissProt	ANXA3_HUMAN	89	36524	338	1	64	1	0.11	Annexin A3 OS=Homo sapiens GN=ANXA3 PE=1 SV=3
900	1	SwissProt	NU205_HUMAN	89	230171	981	2	234	1	0.02	Nuclear pore complex protein Nup205 OS=Homo sapiens GN=NUP205 PE=1 SV=3
901	1	SwissProt	CDK1_HUMAN	89	34131	187	1	46	1	0.12	Cyclin-dependent kinase 1 OS=Homo sapiens GN=CDK1 PE=1 SV=3
902	1	SwissProt	RAB5B_HUMAN	89	23920	173	1	32	1	0.17	Ras-related protein Rab-5B OS=Homo sapiens GN=RAB5B PE=1 SV=1
903	1	SwissProt	CLPP_HUMAN	89	30446	175	1	36	1	0.13	ATP-dependent Clp protease proteolytic subunit, mitochondrial OS=Homo sapiens GN=CLPP PE=1 SV=1
904	1	SwissProt	GDS1_HUMAN	89	67073	297	1	81	1	0.06	Rap1 GTPase-GDP dissociation stimulator 1 OS=Homo sapiens GN=RAP1GDS1 PE=1 SV=3
905	1	SwissProt	GCC1_HUMAN	89	87985	539	1	137	1	0.04	GRIP and coiled-coil domain-containing protein 1 OS=Homo sapiens GN=GCC1 PE=1 SV=1
906	1	SwissProt	COBL_HUMAN	89	136446	598	1	158	1	0.03	Protein cordon-bleu OS=Homo sapiens GN=COBL PE=1 SV=2
907	1	SwissProt	KNTC1_HUMAN	89	253211	992	1	263	1	0.02	Kinetochore-associated protein 1 OS=Homo sapiens GN=KNTC1 PE=1 SV=1
908	1	SwissProt	RL24_HUMAN	89	17882	214	1	34	1	0.23	60S ribosomal protein L24 OS=Homo sapiens GN=RPL24 PE=1 SV=1
909	1	SwissProt	FHOD1_HUMAN	89	127328	501	1	140	1	0.03	FH1/FH2 domain-containing protein 1 OS=Homo sapiens GN=FHOD1 PE=1 SV=3
910	1	SwissProt	SEP10_HUMAN	89	53016	214	1	72	1	0.07	Septin-10 OS=Homo sapiens GN=SEPT10 PE=1 SV=2
911	1	SwissProt	ROAA_HUMAN	89	36316	171	1	46	1	0.11	Heterogeneous nuclear ribonucleoprotein A/B OS=Homo sapiens GN=HNRNPAB PE=1 SV=2
912	1	SwissProt	LETM1_HUMAN	89	83986	417	1	111	1	0.05	Mitochondrial proton/calcium exchanger protein OS=Homo sapiens GN=LETM1 PE=1 SV=1
913	1	SwissProt	C1TM_HUMAN	89	106636	582	1	125	1	0.04	Monofunctional C1-tetrahydrofolate synthase, mitochondrial OS=Homo sapiens GN=MTHFD1L PE=1 SV=1
914	1	SwissProt	SYFA_HUMAN	89	57585	283	1	72	1	0.07	Phenylalanine--tRNA ligase alpha subunit OS=Homo sapiens GN=FARSA PE=1 SV=3
915	1	SwissProt	CAD13_HUMAN	89	78694	253	1	65	1	0.05	Cadherin-13 OS=Homo sapiens GN=CDH13 PE=1 SV=1
916	1	SwissProt	ODPA_HUMAN	89	43952	182	1	63	1	0.09	Pyruvate dehydrogenase E1 component subunit alpha, somatic form, mitochondrial OS=Homo sapiens GN=PDHA1 PE=1 SV=3
917	1	SwissProt	TELO2_HUMAN	89	92430	373	1	109	1	0.04	Telomere length regulation protein TEL2 homolog OS=Homo sapiens GN=TELO2 PE=1 SV=2
918	1	SwissProt	MEN1_HUMAN	89	68380	241	1	65	1	0.06	Menin OS=Homo sapiens GN=MEN1 PE=1 SV=4
919	1	SwissProt	STX16_HUMAN	89	37179	134	1	39	1	0.11	Syntaxin-16 OS=Homo sapiens GN=STX16 PE=1 SV=3
920	1	SwissProt	SON_HUMAN	89	264063	558	1	163	1	0.01	Protein SON OS=Homo sapiens GN=SON PE=1 SV=4
921	1	SwissProt	FCL_HUMAN	89	36098	195	1	43	1	0.11	GDP-L-fucose synthase OS=Homo sapiens GN=TSTA3 PE=1 SV=1
922	1	SwissProt	DECR_HUMAN	89	36330	213	1	46	1	0.11	2,4-dienoyl-CoA reductase, mitochondrial OS=Homo sapiens GN=DECR1 PE=1 SV=1
923	1	SwissProt	FXR1_HUMAN	89	70020	333	2	98	2	0.11	Fragile X mental retardation syndrome-related protein 1 OS=Homo sapiens GN=FXR1 PE=1 SV=3
924	1	SwissProt	HNRL1_HUMAN	89	96250	417	2	105	1	0.04	Heterogeneous nuclear ribonucleoprotein U-like protein 1 OS=Homo sapiens GN=HNRNPUL1 PE=1 SV=2
925	1	SwissProt	PI4KA_HUMAN	89	239244	924	1	264	1	0.02	Phosphatidylinositol 4-kinase alpha OS=Homo sapiens GN=PI4KA PE=1 SV=4
926	1	SwissProt	LBR_HUMAN	89	71057	242	1	62	1	0.05	Lamin-B receptor OS=Homo sapiens GN=LBR PE=1 SV=2
927	1	SwissProt	NOMO1_HUMAN	89	135209	491	2	140	2	0.06	Nodal modulator 1 OS=Homo sapiens GN=NOMO1 PE=1 SV=5
928	1	SwissProt	EMC10_HUMAN	89	27558	86	1	25	1	0.15	ER membrane protein complex subunit 10 OS=Homo sapiens GN=EMC10 PE=1 SV=1
929	1	SwissProt	NCBP1_HUMAN	89	92864	292	1	98	1	0.04	Nuclear cap-binding protein subunit 1 OS=Homo sapiens GN=NCBP1 PE=1 SV=1
930	1	SwissProt	PP1B_HUMAN	89	37961	195	1	45	1	0.1	Serine/threonine-protein phosphatase PP1-beta catalytic subunit OS=Homo sapiens GN=PPP1CB PE=1 SV=3
931	1	SwissProt	DNLI3_HUMAN	89	114317	743	1	156	1	0.03	DNA ligase 3 OS=Homo sapiens GN=LIG3 PE=1 SV=2
932	1	SwissProt	PCY2_HUMAN	89	44264	239	1	60	1	0.09	Ethanolamine-phosphate cytidylyltransferase OS=Homo sapiens GN=PCYT2 PE=1 SV=1
933	1	SwissProt	RPIA_HUMAN	89	33533	205	1	42	1	0.12	Ribose-5-phosphate isomerase OS=Homo sapiens GN=RPIA PE=1 SV=3
934	1	SwissProt	USP9X_HUMAN	89	295515	1113	1	308	1	0.01	Probable ubiquitin carboxyl-terminal hydrolase FAF-X OS=Homo sapiens GN=USP9X PE=1 SV=3
935	1	SwissProt	THOC4_HUMAN	89	26872	234	1	40	1	0.15	THO complex subunit 4 OS=Homo sapiens GN=ALYREF PE=1 SV=3
936	1	SwissProt	ENDD1_HUMAN	88	55723	200	1	54	1	0.07	Endonuclease domain-containing 1 protein OS=Homo sapiens GN=ENDOD1 PE=1 SV=2
937	1	SwissProt	ITB4_HUMAN	88	205745	757	2	201	2	0.04	Integrin beta-4 OS=Homo sapiens GN=ITGB4 PE=1 SV=5
938	1	SwissProt	PLCG1_HUMAN	88	149749	500	1	167	1	0.03	1-phosphatidylinositol 4,5-bisphosphate phosphodiesterase gamma-1 OS=Homo sapiens GN=PLCG1 PE=1 SV=1
939	1	SwissProt	CHTOP_HUMAN	88	26380	179	1	44	1	0.15	Chromatin target of PRMT1 protein OS=Homo sapiens GN=CHTOP PE=1 SV=2
940	1	SwissProt	DHRS7_HUMAN	88	38673	125	1	39	1	0.1	Dehydrogenase/reductase SDR family member 7 OS=Homo sapiens GN=DHRS7 PE=1 SV=1
941	1	SwissProt	MFN1_HUMAN	88	84845	444	1	112	1	0.05	Mitofusin-1 OS=Homo sapiens GN=MFN1 PE=1 SV=2
942	1	SwissProt	CSN8_HUMAN	88	23268	68	1	18	1	0.17	COP9 signalosome complex subunit 8 OS=Homo sapiens GN=COPS8 PE=1 SV=1
943	1	SwissProt	STK3_HUMAN	88	56550	317	2	64	2	0.14	Serine/threonine-protein kinase 3 OS=Homo sapiens GN=STK3 PE=1 SV=2
944	1	SwissProt	PGP_HUMAN	88	34441	177	1	41	1	0.11	Glycerol-3-phosphate phosphatase OS=Homo sapiens GN=PGP PE=1 SV=1
945	1	SwissProt	AN32B_HUMAN	88	28941	108	1	28	1	0.14	Acidic leucine-rich nuclear phosphoprotein 32 family member B OS=Homo sapiens GN=ANP32B PE=1 SV=1
946	1	SwissProt	TPBG_HUMAN	88	46573	127	1	39	1	0.08	Trophoblast glycoprotein OS=Homo sapiens GN=TPBG PE=1 SV=1
947	1	SwissProt	PAK2_HUMAN	88	58291	340	1	68	1	0.07	Serine/threonine-protein kinase PAK 2 OS=Homo sapiens GN=PAK2 PE=1 SV=3
948	1	SwissProt	EIF2A_HUMAN	88	65519	347	2	81	2	0.12	Eukaryotic translation initiation factor 2A OS=Homo sapiens GN=EIF2A PE=1 SV=3
949	1	SwissProt	RPAP3_HUMAN	88	75957	538	1	117	1	0.05	RNA polymerase II-associated protein 3 OS=Homo sapiens GN=RPAP3 PE=1 SV=2
950	1	SwissProt	RPB3_HUMAN	88	31764	119	1	37	1	0.13	DNA-directed RNA polymerase II subunit RPB3 OS=Homo sapiens GN=POLR2C PE=1 SV=2
951	1	SwissProt	PSMD3_HUMAN	88	61054	391	2	102	2	0.13	26S proteasome non-ATPase regulatory subunit 3 OS=Homo sapiens GN=PSMD3 PE=1 SV=2
952	1	SwissProt	ITA1_HUMAN	88	132304	449	1	126	1	0.03	Integrin alpha-1 OS=Homo sapiens GN=ITGA1 PE=1 SV=2
953	1	SwissProt	ECHM_HUMAN	88	31823	274	1	46	1	0.12	Enoyl-CoA hydratase, mitochondrial OS=Homo sapiens GN=ECHS1 PE=1 SV=4
954	1	SwissProt	MY15B_HUMAN	88	168096	581	1	165	1	0.02	Unconventional myosin-XVB OS=Homo sapiens GN=MYO15B PE=1 SV=2
955	1	SwissProt	RB11B_HUMAN	88	24588	142	1	36	1	0.16	Ras-related protein Rab-11B OS=Homo sapiens GN=RAB11B PE=1 SV=4
956	1	SwissProt	ARGI2_HUMAN	88	38839	143	1	39	1	0.1	Arginase-2, mitochondrial OS=Homo sapiens GN=ARG2 PE=1 SV=1
957	1	SwissProt	EXOS7_HUMAN	88	32428	155	1	41	1	0.12	Exosome complex component RRP42 OS=Homo sapiens GN=EXOSC7 PE=1 SV=3
958	1	SwissProt	SNP23_HUMAN	88	23682	111	2	29	2	0.37	Synaptosomal-associated protein 23 OS=Homo sapiens GN=SNAP23 PE=1 SV=1
959	1	SwissProt	SRXN1_HUMAN	88	14307	146	1	20	1	0.29	Sulfiredoxin-1 OS=Homo sapiens GN=SRXN1 PE=1 SV=2
960	1	SwissProt	RT14_HUMAN	88	15243	118	1	23	1	0.27	28S ribosomal protein S14, mitochondrial OS=Homo sapiens GN=MRPS14 PE=1 SV=1
961	1	SwissProt	AATC_HUMAN	88	46447	227	1	58	1	0.08	Aspartate aminotransferase, cytoplasmic OS=Homo sapiens GN=GOT1 PE=1 SV=3
962	1	SwissProt	VASP_HUMAN	88	39976	244	1	45	1	0.1	Vasodilator-stimulated phosphoprotein OS=Homo sapiens GN=VASP PE=1 SV=3
963	1	SwissProt	FKB15_HUMAN	88	134060	582	1	140	1	0.03	FK506-binding protein 15 OS=Homo sapiens GN=FKBP15 PE=1 SV=2
964	1	SwissProt	HM13_HUMAN	88	41747	128	1	28	1	0.09	Minor histocompatibility antigen H13 OS=Homo sapiens GN=HM13 PE=1 SV=1
965	1	SwissProt	SC24A_HUMAN	88	120472	263	2	73	2	0.06	Protein transport protein Sec24A OS=Homo sapiens GN=SEC24A PE=1 SV=2
966	1	SwissProt	RAGP1_HUMAN	88	63958	384	1	68	1	0.06	Ran GTPase-activating protein 1 OS=Homo sapiens GN=RANGAP1 PE=1 SV=1
967	1	SwissProt	DHE3_HUMAN	88	61701	419	1	87	1	0.06	Glutamate dehydrogenase 1, mitochondrial OS=Homo sapiens GN=GLUD1 PE=1 SV=2
968	1	SwissProt	RL5_HUMAN	88	34569	297	2	55	1	0.11	60S ribosomal protein L5 OS=Homo sapiens GN=RPL5 PE=1 SV=3
969	1	SwissProt	SSRP1_HUMAN	88	81367	416	2	106	2	0.1	FACT complex subunit SSRP1 OS=Homo sapiens GN=SSRP1 PE=1 SV=1
970	1	SwissProt	RBGP1_HUMAN	88	122915	590	1	152	1	0.03	Rab GTPase-activating protein 1 OS=Homo sapiens GN=RABGAP1 PE=1 SV=3
971	1	SwissProt	TMEDA_HUMAN	88	25131	154	1	34	1	0.16	Transmembrane emp24 domain-containing protein 10 OS=Homo sapiens GN=TMED10 PE=1 SV=2
972	1	SwissProt	AMPL_HUMAN	88	56530	389	1	75	1	0.07	Cytosol aminopeptidase OS=Homo sapiens GN=LAP3 PE=1 SV=3
973	1	SwissProt	ALG3_HUMAN	88	50835	96	1	33	1	0.08	Dol-P-Man:Man(5)GlcNAc(2)-PP-Dol alpha-1,3-mannosyltransferase OS=Homo sapiens GN=ALG3 PE=1 SV=1
974	1	SwissProt	SPT5H_HUMAN	88	121324	554	3	131	3	0.1	Transcription elongation factor SPT5 OS=Homo sapiens GN=SUPT5H PE=1 SV=1
975	1	SwissProt	SRPK1_HUMAN	88	74963	300	1	74	1	0.05	SRSF protein kinase 1 OS=Homo sapiens GN=SRPK1 PE=1 SV=2
976	1	SwissProt	RL30_HUMAN	88	12947	124	1	21	1	0.33	60S ribosomal protein L30 OS=Homo sapiens GN=RPL30 PE=1 SV=2
977	1	SwissProt	ANC2_HUMAN	88	94624	356	1	101	1	0.04	Anaphase-promoting complex subunit 2 OS=Homo sapiens GN=ANAPC2 PE=1 SV=1
978	1	SwissProt	PRP6_HUMAN	88	107656	628	1	154	1	0.04	Pre-mRNA-processing factor 6 OS=Homo sapiens GN=PRPF6 PE=1 SV=1
979	1	SwissProt	PTN12_HUMAN	88	88907	330	1	100	1	0.04	Tyrosine-protein phosphatase non-receptor type 12 OS=Homo sapiens GN=PTPN12 PE=1 SV=3
980	1	SwissProt	SF3B3_HUMAN	87	136575	673	1	143	1	0.03	Splicing factor 3B subunit 3 OS=Homo sapiens GN=SF3B3 PE=1 SV=4
981	1	SwissProt	H2A1C_HUMAN	87	14097	84	2	22	2	0.68	Histone H2A type 1-C OS=Homo sapiens GN=HIST1H2AC PE=1 SV=3
982	1	SwissProt	DPYL1_HUMAN	87	62487	243	1	67	1	0.06	Dihydropyrimidinase-related protein 1 OS=Homo sapiens GN=CRMP1 PE=1 SV=1
983	1	SwissProt	SRP14_HUMAN	87	14675	129	1	26	1	0.28	Signal recognition particle 14 kDa protein OS=Homo sapiens GN=SRP14 PE=1 SV=2
984	1	SwissProt	METK2_HUMAN	87	43975	215	1	59	1	0.09	S-adenosylmethionine synthase isoform type-2 OS=Homo sapiens GN=MAT2A PE=1 SV=1
985	1	SwissProt	ECHB_HUMAN	87	51547	324	1	64	1	0.08	Trifunctional enzyme subunit beta, mitochondrial OS=Homo sapiens GN=HADHB PE=1 SV=3
986	1	SwissProt	PDIA4_HUMAN	87	73229	490	1	105	1	0.05	Protein disulfide-isomerase A4 OS=Homo sapiens GN=PDIA4 PE=1 SV=2
987	1	SwissProt	K2013_HUMAN	87	69684	183	1	59	1	0.06	Uncharacterized protein KIAA2013 OS=Homo sapiens GN=KIAA2013 PE=1 SV=1
988	1	SwissProt	GLGB_HUMAN	87	80879	272	1	79	1	0.05	1,4-alpha-glucan-branching enzyme OS=Homo sapiens GN=GBE1 PE=1 SV=3
989	1	SwissProt	FAF2_HUMAN	87	52933	227	2	51	2	0.15	FAS-associated factor 2 OS=Homo sapiens GN=FAF2 PE=1 SV=2
990	1	SwissProt	S61A1_HUMAN	87	52687	205	1	41	1	0.07	Protein transport protein Sec61 subunit alpha isoform 1 OS=Homo sapiens GN=SEC61A1 PE=1 SV=2
991	1	SwissProt	CAH5B_HUMAN	87	36753	163	1	39	1	0.11	Carbonic anhydrase 5B, mitochondrial OS=Homo sapiens GN=CA5B PE=1 SV=1
992	1	SwissProt	MAOM_HUMAN	87	66029	234	1	73	1	0.06	NAD-dependent malic enzyme, mitochondrial OS=Homo sapiens GN=ME2 PE=1 SV=1
993	1	SwissProt	ACD11_HUMAN	87	88026	335	1	89	1	0.04	Acyl-CoA dehydrogenase family member 11 OS=Homo sapiens GN=ACAD11 PE=1 SV=2
994	1	SwissProt	FOCAD_HUMAN	87	202111	617	1	173	1	0.02	Focadhesin OS=Homo sapiens GN=FOCAD PE=1 SV=1
995	1	SwissProt	PHB2_HUMAN	87	33276	275	2	54	1	0.12	Prohibitin-2 OS=Homo sapiens GN=PHB2 PE=1 SV=2
996	1	SwissProt	BGAL_HUMAN	87	76483	202	1	64	1	0.05	Beta-galactosidase OS=Homo sapiens GN=GLB1 PE=1 SV=2
997	1	SwissProt	PP6R3_HUMAN	87	98577	410	1	96	1	0.04	Serine/threonine-protein phosphatase 6 regulatory subunit 3 OS=Homo sapiens GN=PPP6R3 PE=1 SV=2
998	1	SwissProt	CCD22_HUMAN	87	71054	417	1	107	1	0.05	Coiled-coil domain-containing protein 22 OS=Homo sapiens GN=CCDC22 PE=1 SV=1
999	1	SwissProt	PI42B_HUMAN	87	47747	191	1	60	1	0.08	Phosphatidylinositol 5-phosphate 4-kinase type-2 beta OS=Homo sapiens GN=PIP4K2B PE=1 SV=1
1000	1	SwissProt	OGT1_HUMAN	87	118104	458	2	113	2	0.07	UDP-N-acetylglucosamine--peptide N-acetylglucosaminyltransferase 110 kDa subunit OS=Homo sapiens GN=OGT PE=1 SV=3
1001	1	SwissProt	CTR9_HUMAN	87	134332	574	1	164	1	0.03	RNA polymerase-associated protein CTR9 homolog OS=Homo sapiens GN=CTR9 PE=1 SV=1
1002	1	SwissProt	ODBA_HUMAN	87	50724	265	1	52	1	0.08	2-oxoisovalerate dehydrogenase subunit alpha, mitochondrial OS=Homo sapiens GN=BCKDHA PE=1 SV=2
1003	1	SwissProt	ANXA8_HUMAN	87	37086	180	1	54	1	0.11	Annexin A8 OS=Homo sapiens GN=ANXA8 PE=1 SV=3
1004	1	SwissProt	SC31A_HUMAN	87	133900	512	2	116	2	0.06	Protein transport protein Sec31A OS=Homo sapiens GN=SEC31A PE=1 SV=3
1005	1	SwissProt	ATG5_HUMAN	87	32654	111	1	38	1	0.12	Autophagy protein 5 OS=Homo sapiens GN=ATG5 PE=1 SV=2
1006	1	SwissProt	TF3C1_HUMAN	87	241062	998	1	268	1	0.02	General transcription factor 3C polypeptide 1 OS=Homo sapiens GN=GTF3C1 PE=1 SV=4
1007	1	SwissProt	TAGL2_HUMAN	87	22548	176	1	33	1	0.18	Transgelin-2 OS=Homo sapiens GN=TAGLN2 PE=1 SV=3
1008	1	SwissProt	DUT_HUMAN	87	26832	221	1	42	1	0.15	Deoxyuridine 5'-triphosphate nucleotidohydrolase, mitochondrial OS=Homo sapiens GN=DUT PE=1 SV=4
1009	1	SwissProt	NHRF2_HUMAN	87	37619	216	2	55	2	0.22	Na(+)/H(+) exchange regulatory cofactor NHE-RF2 OS=Homo sapiens GN=SLC9A3R2 PE=1 SV=2
1010	1	SwissProt	NU133_HUMAN	87	129924	480	1	132	1	0.03	Nuclear pore complex protein Nup133 OS=Homo sapiens GN=NUP133 PE=1 SV=2
1011	1	SwissProt	ZC11A_HUMAN	87	89931	565	1	130	1	0.04	Zinc finger CCCH domain-containing protein 11A OS=Homo sapiens GN=ZC3H11A PE=1 SV=3
1012	1	SwissProt	ARHG2_HUMAN	87	112386	640	1	162	1	0.03	Rho guanine nucleotide exchange factor 2 OS=Homo sapiens GN=ARHGEF2 PE=1 SV=4
1013	1	SwissProt	EXOC7_HUMAN	87	83729	426	1	107	1	0.05	Exocyst complex component 7 OS=Homo sapiens GN=EXOC7 PE=1 SV=3
1014	1	SwissProt	NOB1_HUMAN	87	47045	175	1	51	1	0.08	RNA-binding protein NOB1 OS=Homo sapiens GN=NOB1 PE=1 SV=1
1015	1	SwissProt	RS12_HUMAN	87	14905	119	1	22	1	0.28	40S ribosomal protein S12 OS=Homo sapiens GN=RPS12 PE=1 SV=3
1016	1	SwissProt	FACE1_HUMAN	87	55063	204	1	48	1	0.07	CAAX prenyl protease 1 homolog OS=Homo sapiens GN=ZMPSTE24 PE=1 SV=2
1017	1	SwissProt	CUL4A_HUMAN	87	88138	575	3	131	2	0.09	Cullin-4A OS=Homo sapiens GN=CUL4A PE=1 SV=3
1018	1	SwissProt	CHERP_HUMAN	87	104150	259	1	69	1	0.04	Calcium homeostasis endoplasmic reticulum protein OS=Homo sapiens GN=CHERP PE=1 SV=3
1019	1	SwissProt	DDB1_HUMAN	87	128142	575	1	125	1	0.03	DNA damage-binding protein 1 OS=Homo sapiens GN=DDB1 PE=1 SV=1
1020	1	SwissProt	TDRKH_HUMAN	87	62407	279	1	76	1	0.06	Tudor and KH domain-containing protein OS=Homo sapiens GN=TDRKH PE=1 SV=2
1021	1	SwissProt	CN166_HUMAN	87	28165	172	1	45	1	0.14	UPF0568 protein C14orf166 OS=Homo sapiens GN=C14orf166 PE=1 SV=1
1022	1	SwissProt	MEPCE_HUMAN	87	74937	262	1	78	1	0.05	7SK snRNA methylphosphate capping enzyme OS=Homo sapiens GN=MEPCE PE=1 SV=1
1023	1	SwissProt	DAF_HUMAN	87	42400	179	1	47	1	0.09	Complement decay-accelerating factor OS=Homo sapiens GN=CD55 PE=1 SV=4
1024	1	SwissProt	PSA1_HUMAN	87	29822	243	1	40	1	0.13	Proteasome subunit alpha type-1 OS=Homo sapiens GN=PSMA1 PE=1 SV=1
1025	1	SwissProt	ERP44_HUMAN	86	47341	187	2	47	2	0.17	Endoplasmic reticulum resident protein 44 OS=Homo sapiens GN=ERP44 PE=1 SV=1
1026	1	SwissProt	DIDO1_HUMAN	86	245434	1268	1	288	1	0.02	Death-inducer obliterator 1 OS=Homo sapiens GN=DIDO1 PE=1 SV=5
1027	1	SwissProt	GLSK_HUMAN	86	74269	417	2	94	1	0.05	Glutaminase kidney isoform, mitochondrial OS=Homo sapiens GN=GLS PE=1 SV=1
1028	1	SwissProt	LASP1_HUMAN	86	30097	192	1	40	1	0.13	LIM and SH3 domain protein 1 OS=Homo sapiens GN=LASP1 PE=1 SV=2
1029	1	SwissProt	BAIP2_HUMAN	86	61115	329	1	87	1	0.06	Brain-specific angiogenesis inhibitor 1-associated protein 2 OS=Homo sapiens GN=BAIAP2 PE=1 SV=1
1030	1	SwissProt	TYSY_HUMAN	86	35978	123	1	45	1	0.11	Thymidylate synthase OS=Homo sapiens GN=TYMS PE=1 SV=3
1031	1	SwissProt	F172A_HUMAN	86	48170	186	1	55	1	0.08	Protein FAM172A OS=Homo sapiens GN=FAM172A PE=2 SV=1
1032	1	SwissProt	COPB2_HUMAN	86	103278	488	1	119	1	0.04	Coatomer subunit beta' OS=Homo sapiens GN=COPB2 PE=1 SV=2
1033	1	SwissProt	NCEH1_HUMAN	86	46064	199	1	47	1	0.09	Neutral cholesterol ester hydrolase 1 OS=Homo sapiens GN=NCEH1 PE=1 SV=3
1034	1	SwissProt	PTPM1_HUMAN	86	23000	93	1	33	1	0.18	Phosphatidylglycerophosphatase and protein-tyrosine phosphatase 1 OS=Homo sapiens GN=PTPMT1 PE=1 SV=1
1035	1	SwissProt	HD_HUMAN	86	351374	1140	1	320	1	0.01	Huntingtin OS=Homo sapiens GN=HTT PE=1 SV=2
1036	1	SwissProt	ADCY9_HUMAN	86	152828	494	1	152	1	0.03	Adenylate cyclase type 9 OS=Homo sapiens GN=ADCY9 PE=1 SV=4
1037	1	SwissProt	SF3B6_HUMAN	86	14690	111	1	25	1	0.28	Splicing factor 3B subunit 6 OS=Homo sapiens GN=SF3B6 PE=1 SV=1
1038	1	SwissProt	FLOT1_HUMAN	86	47554	445	1	75	1	0.08	Flotillin-1 OS=Homo sapiens GN=FLOT1 PE=1 SV=3
1039	1	SwissProt	ABRX2_HUMAN	86	47100	166	1	48	1	0.08	BRISC complex subunit Abraxas 2 OS=Homo sapiens GN=ABRAXAS2 PE=1 SV=2
1040	1	SwissProt	CLPX_HUMAN	86	69922	485	2	110	2	0.11	ATP-dependent Clp protease ATP-binding subunit clpX-like, mitochondrial OS=Homo sapiens GN=CLPX PE=1 SV=2
1041	1	SwissProt	STIP1_HUMAN	86	63227	547	1	109	1	0.06	Stress-induced-phosphoprotein 1 OS=Homo sapiens GN=STIP1 PE=1 SV=1
1042	1	SwissProt	IPYR_HUMAN	86	33095	215	2	46	2	0.25	Inorganic pyrophosphatase OS=Homo sapiens GN=PPA1 PE=1 SV=2
1043	1	SwissProt	TTI2_HUMAN	86	57449	226	1	64	1	0.07	TELO2-interacting protein 2 OS=Homo sapiens GN=TTI2 PE=1 SV=1
1044	1	SwissProt	IVD_HUMAN	86	46803	227	1	57	1	0.08	Isovaleryl-CoA dehydrogenase, mitochondrial OS=Homo sapiens GN=IVD PE=1 SV=1
1045	1	SwissProt	AGFG1_HUMAN	86	58509	157	1	37	1	0.07	Arf-GAP domain and FG repeat-containing protein 1 OS=Homo sapiens GN=AGFG1 PE=1 SV=2
1046	1	SwissProt	NSF1C_HUMAN	86	40548	210	2	51	2	0.2	NSFL1 cofactor p47 OS=Homo sapiens GN=NSFL1C PE=1 SV=2
1047	1	SwissProt	DYST_HUMAN	86	865259	4312	1	1079	1	0	Dystonin OS=Homo sapiens GN=DST PE=1 SV=4
1048	1	SwissProt	CDK6_HUMAN	86	37257	196	1	52	1	0.11	Cyclin-dependent kinase 6 OS=Homo sapiens GN=CDK6 PE=1 SV=1
1049	1	SwissProt	TRIP6_HUMAN	86	51738	172	1	56	1	0.08	Thyroid receptor-interacting protein 6 OS=Homo sapiens GN=TRIP6 PE=1 SV=3
1050	1	SwissProt	AHSA1_HUMAN	86	38421	175	1	53	1	0.1	Activator of 90 kDa heat shock protein ATPase homolog 1 OS=Homo sapiens GN=AHSA1 PE=1 SV=1
1051	1	SwissProt	HEAT3_HUMAN	86	75789	217	1	70	1	0.05	HEAT repeat-containing protein 3 OS=Homo sapiens GN=HEATR3 PE=1 SV=2
1052	1	SwissProt	API5_HUMAN	86	59310	307	1	77	1	0.07	Apoptosis inhibitor 5 OS=Homo sapiens GN=API5 PE=1 SV=3
1053	1	SwissProt	SYYM_HUMAN	86	53394	261	1	61	1	0.07	Tyrosine--tRNA ligase, mitochondrial OS=Homo sapiens GN=YARS2 PE=1 SV=2
1054	1	SwissProt	SEPT9_HUMAN	86	65646	462	2	99	2	0.12	Septin-9 OS=Homo sapiens GN=SEPT9 PE=1 SV=2
1055	1	SwissProt	RCC1_HUMAN	86	45397	204	1	42	1	0.09	Regulator of chromosome condensation OS=Homo sapiens GN=RCC1 PE=1 SV=1
1056	1	SwissProt	BABA1_HUMAN	86	37050	104	1	36	1	0.11	BRISC and BRCA1-A complex member 1 OS=Homo sapiens GN=BABAM1 PE=1 SV=1
1057	1	SwissProt	PPWD1_HUMAN	86	74098	253	1	93	1	0.05	Peptidylprolyl isomerase domain and WD repeat-containing protein 1 OS=Homo sapiens GN=PPWD1 PE=1 SV=1
1058	1	SwissProt	MTNA_HUMAN	86	39467	207	1	45	1	0.1	Methylthioribose-1-phosphate isomerase OS=Homo sapiens GN=MRI1 PE=1 SV=1
1059	1	SwissProt	ALG1_HUMAN	86	53282	148	1	49	1	0.07	Chitobiosyldiphosphodolichol beta-mannosyltransferase OS=Homo sapiens GN=ALG1 PE=1 SV=2
1060	1	SwissProt	KI13A_HUMAN	86	203836	834	1	227	1	0.02	Kinesin-like protein KIF13A OS=Homo sapiens GN=KIF13A PE=1 SV=2
1061	1	SwissProt	COMD4_HUMAN	86	22092	93	1	30	1	0.18	COMM domain-containing protein 4 OS=Homo sapiens GN=COMMD4 PE=1 SV=1
1062	1	SwissProt	AK1C3_HUMAN	86	37229	323	1	56	1	0.11	Aldo-keto reductase family 1 member C3 OS=Homo sapiens GN=AKR1C3 PE=1 SV=4
1063	1	SwissProt	GOT1B_HUMAN	86	15415	46	1	11	1	0.27	Vesicle transport protein GOT1B OS=Homo sapiens GN=GOLT1B PE=1 SV=1
1064	1	SwissProt	RAD50_HUMAN	86	154823	919	1	249	1	0.02	DNA repair protein RAD50 OS=Homo sapiens GN=RAD50 PE=1 SV=1
1065	1	SwissProt	RDH11_HUMAN	86	35763	177	2	45	2	0.23	Retinol dehydrogenase 11 OS=Homo sapiens GN=RDH11 PE=1 SV=2
1066	1	SwissProt	COPZ1_HUMAN	86	20242	74	1	22	1	0.2	Coatomer subunit zeta-1 OS=Homo sapiens GN=COPZ1 PE=1 SV=1
1067	1	SwissProt	SF3B4_HUMAN	86	44414	82	1	28	1	0.09	Splicing factor 3B subunit 4 OS=Homo sapiens GN=SF3B4 PE=1 SV=1
1068	1	SwissProt	HNRPR_HUMAN	86	71184	463	1	94	1	0.05	Heterogeneous nuclear ribonucleoprotein R OS=Homo sapiens GN=HNRNPR PE=1 SV=1
1069	1	SwissProt	RL4_HUMAN	86	47953	412	1	87	1	0.08	60S ribosomal protein L4 OS=Homo sapiens GN=RPL4 PE=1 SV=5
1070	1	SwissProt	TCPD_HUMAN	86	58401	419	1	91	1	0.07	T-complex protein 1 subunit delta OS=Homo sapiens GN=CCT4 PE=1 SV=4
1071	1	SwissProt	PI3R4_HUMAN	86	154318	747	2	166	2	0.05	Phosphoinositide 3-kinase regulatory subunit 4 OS=Homo sapiens GN=PIK3R4 PE=1 SV=3
1072	1	SwissProt	TRI47_HUMAN	86	70970	233	1	67	1	0.05	Tripartite motif-containing protein 47 OS=Homo sapiens GN=TRIM47 PE=1 SV=2
1073	1	SwissProt	SNP47_HUMAN	86	52814	285	1	67	1	0.07	Synaptosomal-associated protein 47 OS=Homo sapiens GN=SNAP47 PE=1 SV=3
1074	1	SwissProt	ACDSB_HUMAN	86	47797	168	1	51	1	0.08	Short/branched chain specific acyl-CoA dehydrogenase, mitochondrial OS=Homo sapiens GN=ACADSB PE=1 SV=1
1075	1	SwissProt	ATRX_HUMAN	86	284863	1454	1	336	1	0.01	Transcriptional regulator ATRX OS=Homo sapiens GN=ATRX PE=1 SV=5
1076	1	SwissProt	THUM1_HUMAN	86	39690	231	1	58	1	0.1	THUMP domain-containing protein 1 OS=Homo sapiens GN=THUMPD1 PE=1 SV=2
1077	1	SwissProt	MSI2H_HUMAN	86	35345	100	1	30	1	0.11	RNA-binding protein Musashi homolog 2 OS=Homo sapiens GN=MSI2 PE=1 SV=1
1078	1	SwissProt	ODO2_HUMAN	86	49067	226	2	63	2	0.17	Dihydrolipoyllysine-residue succinyltransferase component of 2-oxoglutarate dehydrogenase complex, mitochondrial OS=Homo sapiens GN=DLST PE=1 SV=4
1079	1	SwissProt	SYLC_HUMAN	86	135577	613	2	168	2	0.06	Leucine--tRNA ligase, cytoplasmic OS=Homo sapiens GN=LARS PE=1 SV=2
1080	1	SwissProt	CMBL_HUMAN	85	28372	146	1	38	1	0.14	Carboxymethylenebutenolidase homolog OS=Homo sapiens GN=CMBL PE=1 SV=1
1081	1	SwissProt	NOP2_HUMAN	85	89589	517	1	108	1	0.04	Probable 28S rRNA (cytosine(4447)-C(5))-methyltransferase OS=Homo sapiens GN=NOP2 PE=1 SV=2
1082	1	SwissProt	P3C2B_HUMAN	85	186817	646	1	210	1	0.02	Phosphatidylinositol 4-phosphate 3-kinase C2 domain-containing subunit beta OS=Homo sapiens GN=PIK3C2B PE=1 SV=2
1083	1	SwissProt	RFC2_HUMAN	85	39588	172	1	53	1	0.1	Replication factor C subunit 2 OS=Homo sapiens GN=RFC2 PE=1 SV=3
1084	1	SwissProt	MOGS_HUMAN	85	92032	333	2	90	2	0.09	Mannosyl-oligosaccharide glucosidase OS=Homo sapiens GN=MOGS PE=1 SV=5
1085	1	SwissProt	VAPA_HUMAN	85	28103	189	1	37	1	0.14	Vesicle-associated membrane protein-associated protein A OS=Homo sapiens GN=VAPA PE=1 SV=3
1086	1	SwissProt	SNAA_HUMAN	85	33667	179	1	50	1	0.12	Alpha-soluble NSF attachment protein OS=Homo sapiens GN=NAPA PE=1 SV=3
1087	1	SwissProt	CE022_HUMAN	85	50506	127	1	35	1	0.08	UPF0489 protein C5orf22 OS=Homo sapiens GN=C5orf22 PE=1 SV=2
1088	1	SwissProt	KAD2_HUMAN	85	26689	231	1	47	1	0.15	Adenylate kinase 2, mitochondrial OS=Homo sapiens GN=AK2 PE=1 SV=2
1089	1	SwissProt	VPS16_HUMAN	85	95660	356	1	118	1	0.04	Vacuolar protein sorting-associated protein 16 homolog OS=Homo sapiens GN=VPS16 PE=1 SV=2
1090	1	SwissProt	CPT1A_HUMAN	85	88995	438	2	104	1	0.04	Carnitine O-palmitoyltransferase 1, liver isoform OS=Homo sapiens GN=CPT1A PE=1 SV=2
1091	1	SwissProt	MBD3_HUMAN	85	33051	213	1	42	1	0.12	Methyl-CpG-binding domain protein 3 OS=Homo sapiens GN=MBD3 PE=1 SV=1
1092	1	SwissProt	GEMI5_HUMAN	85	170821	759	1	191	1	0.02	Gem-associated protein 5 OS=Homo sapiens GN=GEMIN5 PE=1 SV=3
1093	1	SwissProt	TNPO3_HUMAN	85	105961	326	1	93	1	0.04	Transportin-3 OS=Homo sapiens GN=TNPO3 PE=1 SV=3
1094	1	SwissProt	OXSM_HUMAN	85	49439	163	1	49	1	0.08	3-oxoacyl-[acyl-carrier-protein] synthase, mitochondrial OS=Homo sapiens GN=OXSM PE=1 SV=1
1095	1	SwissProt	ADSV_HUMAN	85	80895	492	1	98	1	0.05	Adseverin OS=Homo sapiens GN=SCIN PE=1 SV=4
1096	1	SwissProt	UBQL1_HUMAN	85	62479	133	1	31	1	0.06	Ubiquilin-1 OS=Homo sapiens GN=UBQLN1 PE=1 SV=2
1097	1	SwissProt	AMPN_HUMAN	85	109870	441	1	101	1	0.04	Aminopeptidase N OS=Homo sapiens GN=ANPEP PE=1 SV=4
1098	1	SwissProt	MED1_HUMAN	85	169342	735	1	161	1	0.02	Mediator of RNA polymerase II transcription subunit 1 OS=Homo sapiens GN=MED1 PE=1 SV=4
1099	1	SwissProt	CSKI2_HUMAN	85	127276	501	1	110	1	0.03	Caskin-2 OS=Homo sapiens GN=CASKIN2 PE=1 SV=2
1100	1	SwissProt	CNDD3_HUMAN	85	170950	585	1	174	1	0.02	Condensin-2 complex subunit D3 OS=Homo sapiens GN=NCAPD3 PE=1 SV=2
1101	1	SwissProt	RENT1_HUMAN	85	125578	502	1	127	1	0.03	Regulator of nonsense transcripts 1 OS=Homo sapiens GN=UPF1 PE=1 SV=2
1102	1	SwissProt	AMPD2_HUMAN	85	101422	425	1	115	1	0.04	AMP deaminase 2 OS=Homo sapiens GN=AMPD2 PE=1 SV=2
1103	1	SwissProt	SEC13_HUMAN	85	36031	83	1	28	1	0.11	Protein SEC13 homolog OS=Homo sapiens GN=SEC13 PE=1 SV=3
1104	1	SwissProt	CAN2_HUMAN	85	80800	342	1	91	1	0.05	Calpain-2 catalytic subunit OS=Homo sapiens GN=CAPN2 PE=1 SV=6
1105	1	SwissProt	TOM70_HUMAN	85	68096	342	2	89	2	0.12	Mitochondrial import receptor subunit TOM70 OS=Homo sapiens GN=TOMM70 PE=1 SV=1
1106	1	SwissProt	GGYF2_HUMAN	85	150320	607	2	160	2	0.05	GRB10-interacting GYF protein 2 OS=Homo sapiens GN=GIGYF2 PE=1 SV=1
1107	1	SwissProt	GAPD1_HUMAN	85	166359	638	1	166	1	0.02	GTPase-activating protein and VPS9 domain-containing protein 1 OS=Homo sapiens GN=GAPVD1 PE=1 SV=2
1108	1	SwissProt	CUL3_HUMAN	85	89444	488	2	132	2	0.09	Cullin-3 OS=Homo sapiens GN=CUL3 PE=1 SV=2
1109	1	SwissProt	SPT6H_HUMAN	85	200203	887	1	234	1	0.02	Transcription elongation factor SPT6 OS=Homo sapiens GN=SUPT6H PE=1 SV=2
1110	1	SwissProt	DSRAD_HUMAN	85	137178	827	1	186	1	0.03	Double-stranded RNA-specific adenosine deaminase OS=Homo sapiens GN=ADAR PE=1 SV=4
1111	1	SwissProt	MPCP_HUMAN	85	40525	302	2	53	1	0.1	Phosphate carrier protein, mitochondrial OS=Homo sapiens GN=SLC25A3 PE=1 SV=2
1112	1	SwissProt	AAMP_HUMAN	85	47406	86	1	30	1	0.08	Angio-associated migratory cell protein OS=Homo sapiens GN=AAMP PE=1 SV=2
1113	1	SwissProt	DHX16_HUMAN	85	119874	510	1	146	1	0.03	Putative pre-mRNA-splicing factor ATP-dependent RNA helicase DHX16 OS=Homo sapiens GN=DHX16 PE=1 SV=2
1114	1	SwissProt	SYHC_HUMAN	85	57944	403	1	94	1	0.07	Histidine--tRNA ligase, cytoplasmic OS=Homo sapiens GN=HARS PE=1 SV=2
1115	1	SwissProt	SP16H_HUMAN	85	120409	727	1	160	1	0.03	FACT complex subunit SPT16 OS=Homo sapiens GN=SUPT16H PE=1 SV=1
1116	1	SwissProt	PAWR_HUMAN	84	36659	162	1	44	1	0.11	PRKC apoptosis WT1 regulator protein OS=Homo sapiens GN=PAWR PE=1 SV=1
1117	1	SwissProt	JAGN1_HUMAN	84	21111	75	1	19	1	0.19	Protein jagunal homolog 1 OS=Homo sapiens GN=JAGN1 PE=1 SV=1
1118	1	SwissProt	ACL6A_HUMAN	84	47944	211	1	46	1	0.08	Actin-like protein 6A OS=Homo sapiens GN=ACTL6A PE=1 SV=1
1119	1	SwissProt	PTBP1_HUMAN	84	57357	281	2	64	2	0.14	Polypyrimidine tract-binding protein 1 OS=Homo sapiens GN=PTBP1 PE=1 SV=1
1120	1	SwissProt	TCPA_HUMAN	84	60819	484	1	93	1	0.06	T-complex protein 1 subunit alpha OS=Homo sapiens GN=TCP1 PE=1 SV=1
1121	1	SwissProt	WASC5_HUMAN	84	135113	620	1	176	1	0.03	WASH complex subunit 5 OS=Homo sapiens GN=WASHC5 PE=1 SV=1
1122	1	SwissProt	CMTD1_HUMAN	84	29190	140	1	38	1	0.14	Catechol O-methyltransferase domain-containing protein 1 OS=Homo sapiens GN=COMTD1 PE=1 SV=1
1123	1	SwissProt	EHD2_HUMAN	84	61294	277	1	88	1	0.06	EH domain-containing protein 2 OS=Homo sapiens GN=EHD2 PE=1 SV=2
1124	1	SwissProt	CDC42_HUMAN	84	21587	144	1	23	1	0.19	Cell division control protein 42 homolog OS=Homo sapiens GN=CDC42 PE=1 SV=2
1125	1	SwissProt	RPP29_HUMAN	84	25580	146	1	36	1	0.16	Ribonuclease P protein subunit p29 OS=Homo sapiens GN=POP4 PE=1 SV=2
1126	1	SwissProt	RS8_HUMAN	84	24475	180	1	35	1	0.16	40S ribosomal protein S8 OS=Homo sapiens GN=RPS8 PE=1 SV=2
1127	1	SwissProt	LARP7_HUMAN	84	67143	437	1	105	1	0.06	La-related protein 7 OS=Homo sapiens GN=LARP7 PE=1 SV=1
1128	1	SwissProt	EIF3L_HUMAN	84	66912	256	1	81	1	0.06	Eukaryotic translation initiation factor 3 subunit L OS=Homo sapiens GN=EIF3L PE=1 SV=1
1129	1	SwissProt	PFD3_HUMAN	84	22815	170	1	38	1	0.18	Prefoldin subunit 3 OS=Homo sapiens GN=VBP1 PE=1 SV=3
1130	1	SwissProt	PSB5_HUMAN	84	28633	160	1	42	1	0.14	Proteasome subunit beta type-5 OS=Homo sapiens GN=PSMB5 PE=1 SV=3
1131	1	SwissProt	GDE_HUMAN	84	176819	704	1	210	1	0.02	Glycogen debranching enzyme OS=Homo sapiens GN=AGL PE=1 SV=3
1132	1	SwissProt	CDK9_HUMAN	84	43149	200	1	52	1	0.09	Cyclin-dependent kinase 9 OS=Homo sapiens GN=CDK9 PE=1 SV=3
1133	1	SwissProt	CH10_HUMAN	84	10925	151	1	26	1	0.4	10 kDa heat shock protein, mitochondrial OS=Homo sapiens GN=HSPE1 PE=1 SV=2
1134	1	SwissProt	MPRD_HUMAN	84	31487	171	1	32	1	0.13	Cation-dependent mannose-6-phosphate receptor OS=Homo sapiens GN=M6PR PE=1 SV=1
1135	1	SwissProt	FSCN1_HUMAN	84	55123	358	2	72	2	0.15	Fascin OS=Homo sapiens GN=FSCN1 PE=1 SV=3
1136	1	SwissProt	PLOD3_HUMAN	84	85302	334	1	91	1	0.05	Procollagen-lysine,2-oxoglutarate 5-dioxygenase 3 OS=Homo sapiens GN=PLOD3 PE=1 SV=1
1137	1	SwissProt	RL35_HUMAN	84	14543	148	1	25	1	0.29	60S ribosomal protein L35 OS=Homo sapiens GN=RPL35 PE=1 SV=2
1138	1	SwissProt	PEF1_HUMAN	84	30646	46	2	16	2	0.28	Peflin OS=Homo sapiens GN=PEF1 PE=1 SV=1
1139	1	SwissProt	HOOK3_HUMAN	84	83474	390	3	109	2	0.09	Protein Hook homolog 3 OS=Homo sapiens GN=HOOK3 PE=1 SV=2
1140	1	SwissProt	PPIF_HUMAN	84	22368	123	1	39	1	0.18	Peptidyl-prolyl cis-trans isomerase F, mitochondrial OS=Homo sapiens GN=PPIF PE=1 SV=1
1141	1	SwissProt	1A68_HUMAN	84	41168	204	1	42	1	0.1	HLA class I histocompatibility antigen, A-68 alpha chain OS=Homo sapiens GN=HLA-A PE=1 SV=4
1142	1	SwissProt	NDUS1_HUMAN	84	80443	417	1	103	1	0.05	NADH-ubiquinone oxidoreductase 75 kDa subunit, mitochondrial OS=Homo sapiens GN=NDUFS1 PE=1 SV=3
1143	1	SwissProt	KCD12_HUMAN	84	35964	122	1	41	1	0.11	BTB/POZ domain-containing protein KCTD12 OS=Homo sapiens GN=KCTD12 PE=1 SV=1
1144	1	SwissProt	OFUT1_HUMAN	84	44383	119	1	39	1	0.09	GDP-fucose protein O-fucosyltransferase 1 OS=Homo sapiens GN=POFUT1 PE=1 SV=1
1145	1	SwissProt	CYB5B_HUMAN	84	16436	79	1	18	1	0.25	Cytochrome b5 type B OS=Homo sapiens GN=CYB5B PE=1 SV=2
1146	1	SwissProt	OLA1_HUMAN	84	44943	293	1	63	1	0.09	Obg-like ATPase 1 OS=Homo sapiens GN=OLA1 PE=1 SV=2
1147	1	SwissProt	CALU_HUMAN	84	37198	150	1	42	1	0.11	Calumenin OS=Homo sapiens GN=CALU PE=1 SV=2
1148	1	SwissProt	INADL_HUMAN	84	197046	739	1	197	1	0.02	InaD-like protein OS=Homo sapiens GN=PATJ PE=1 SV=3
1149	1	SwissProt	SEPT7_HUMAN	84	50933	278	2	65	2	0.16	Septin-7 OS=Homo sapiens GN=SEPT7 PE=1 SV=2
1150	1	SwissProt	CTF18_HUMAN	84	108001	511	1	124	1	0.04	Chromosome transmission fidelity protein 18 homolog OS=Homo sapiens GN=CHTF18 PE=1 SV=1
1151	1	SwissProt	SYLM_HUMAN	84	102823	425	1	117	1	0.04	Probable leucine--tRNA ligase, mitochondrial OS=Homo sapiens GN=LARS2 PE=1 SV=2
1152	1	SwissProt	GLU2B_HUMAN	84	60357	212	1	48	1	0.06	Glucosidase 2 subunit beta OS=Homo sapiens GN=PRKCSH PE=1 SV=2
1153	1	SwissProt	ODPX_HUMAN	84	54317	422	1	72	1	0.07	Pyruvate dehydrogenase protein X component, mitochondrial OS=Homo sapiens GN=PDHX PE=1 SV=3
1154	1	SwissProt	PPGB_HUMAN	84	54944	145	1	39	1	0.07	Lysosomal protective protein OS=Homo sapiens GN=CTSA PE=1 SV=2
1155	1	SwissProt	PCBP1_HUMAN	84	37987	255	1	40	1	0.1	Poly(rC)-binding protein 1 OS=Homo sapiens GN=PCBP1 PE=1 SV=2
1156	1	SwissProt	EIF3I_HUMAN	84	36878	192	1	47	1	0.11	Eukaryotic translation initiation factor 3 subunit I OS=Homo sapiens GN=EIF3I PE=1 SV=1
1157	1	SwissProt	UBQL2_HUMAN	83	65655	128	1	32	1	0.06	Ubiquilin-2 OS=Homo sapiens GN=UBQLN2 PE=1 SV=2
1158	1	SwissProt	VAMP2_HUMAN	83	12712	85	1	17	1	0.33	Vesicle-associated membrane protein 2 OS=Homo sapiens GN=VAMP2 PE=1 SV=3
1159	1	SwissProt	REPI1_HUMAN	83	65530	272	1	73	1	0.06	Replication initiator 1 OS=Homo sapiens GN=REPIN1 PE=1 SV=1
1160	1	SwissProt	EDC4_HUMAN	83	152992	527	1	133	1	0.03	Enhancer of mRNA-decapping protein 4 OS=Homo sapiens GN=EDC4 PE=1 SV=1
1161	1	SwissProt	TP53B_HUMAN	83	215495	880	1	200	1	0.02	TP53-binding protein 1 OS=Homo sapiens GN=TP53BP1 PE=1 SV=2
1162	1	SwissProt	LONM_HUMAN	83	106936	607	1	130	1	0.04	Lon protease homolog, mitochondrial OS=Homo sapiens GN=LONP1 PE=1 SV=2
1163	1	SwissProt	STAT1_HUMAN	83	87850	445	2	105	2	0.09	Signal transducer and activator of transcription 1-alpha/beta OS=Homo sapiens GN=STAT1 PE=1 SV=2
1164	1	SwissProt	CRTAP_HUMAN	83	47159	202	1	58	1	0.08	Cartilage-associated protein OS=Homo sapiens GN=CRTAP PE=1 SV=1
1165	1	SwissProt	IMDH1_HUMAN	83	55770	293	1	58	1	0.07	Inosine-5'-monophosphate dehydrogenase 1 OS=Homo sapiens GN=IMPDH1 PE=1 SV=2
1166	1	SwissProt	PPP6_HUMAN	83	35806	130	1	40	1	0.11	Serine/threonine-protein phosphatase 6 catalytic subunit OS=Homo sapiens GN=PPP6C PE=1 SV=1
1167	1	SwissProt	GOLP3_HUMAN	83	34075	211	2	48	2	0.25	Golgi phosphoprotein 3 OS=Homo sapiens GN=GOLPH3 PE=1 SV=1
1168	1	SwissProt	LRBA_HUMAN	83	321586	983	1	299	1	0.01	Lipopolysaccharide-responsive and beige-like anchor protein OS=Homo sapiens GN=LRBA PE=1 SV=4
1169	1	SwissProt	COASY_HUMAN	83	62632	250	1	60	1	0.06	Bifunctional coenzyme A synthase OS=Homo sapiens GN=COASY PE=1 SV=4
1170	1	SwissProt	RRP12_HUMAN	83	145037	678	1	166	1	0.03	RRP12-like protein OS=Homo sapiens GN=RRP12 PE=1 SV=2
1171	1	SwissProt	SUCA_HUMAN	83	36626	219	1	37	1	0.11	Succinate--CoA ligase [ADP/GDP-forming] subunit alpha, mitochondrial OS=Homo sapiens GN=SUCLG1 PE=1 SV=4
1172	1	SwissProt	FOXK1_HUMAN	83	75867	290	1	74	1	0.05	Forkhead box protein K1 OS=Homo sapiens GN=FOXK1 PE=1 SV=1
1173	1	SwissProt	P3H1_HUMAN	83	84196	257	2	79	2	0.09	Prolyl 3-hydroxylase 1 OS=Homo sapiens GN=P3H1 PE=1 SV=2
1174	1	SwissProt	ETFA_HUMAN	83	35400	200	1	52	1	0.11	Electron transfer flavoprotein subunit alpha, mitochondrial OS=Homo sapiens GN=ETFA PE=1 SV=1
1175	1	SwissProt	GOGA4_HUMAN	83	261892	1941	1	432	1	0.01	Golgin subfamily A member 4 OS=Homo sapiens GN=GOLGA4 PE=1 SV=1
1176	1	SwissProt	CSF2R_HUMAN	83	46919	152	1	45	1	0.08	Granulocyte-macrophage colony-stimulating factor receptor subunit alpha OS=Homo sapiens GN=CSF2RA PE=1 SV=1
1177	1	SwissProt	PCYOX_HUMAN	83	57003	207	1	57	1	0.07	Prenylcysteine oxidase 1 OS=Homo sapiens GN=PCYOX1 PE=1 SV=3
1178	1	SwissProt	G6PD_HUMAN	83	59675	365	1	87	1	0.07	Glucose-6-phosphate 1-dehydrogenase OS=Homo sapiens GN=G6PD PE=1 SV=4
1179	1	SwissProt	2AAA_HUMAN	83	66065	349	1	78	1	0.06	Serine/threonine-protein phosphatase 2A 65 kDa regulatory subunit A alpha isoform OS=Homo sapiens GN=PPP2R1A PE=1 SV=4
1180	1	SwissProt	IPO11_HUMAN	83	113489	333	1	97	1	0.03	Importin-11 OS=Homo sapiens GN=IPO11 PE=1 SV=1
1181	1	SwissProt	EAF6_HUMAN	83	21622	108	1	21	1	0.19	Chromatin modification-related protein MEAF6 OS=Homo sapiens GN=MEAF6 PE=1 SV=1
1182	1	SwissProt	IF2G_HUMAN	83	51647	418	1	69	1	0.08	Eukaryotic translation initiation factor 2 subunit 3 OS=Homo sapiens GN=EIF2S3 PE=1 SV=3
1183	1	SwissProt	1433G_HUMAN	83	28456	194	1	47	1	0.14	14-3-3 protein gamma OS=Homo sapiens GN=YWHAG PE=1 SV=2
1184	1	SwissProt	DNMT1_HUMAN	83	185388	965	1	239	1	0.02	DNA (cytosine-5)-methyltransferase 1 OS=Homo sapiens GN=DNMT1 PE=1 SV=2
1185	1	SwissProt	GPDM_HUMAN	83	81315	566	2	112	2	0.1	Glycerol-3-phosphate dehydrogenase, mitochondrial OS=Homo sapiens GN=GPD2 PE=1 SV=3
1186	1	SwissProt	CNN3_HUMAN	83	36562	188	2	42	2	0.23	Calponin-3 OS=Homo sapiens GN=CNN3 PE=1 SV=1
1187	1	SwissProt	DMAP1_HUMAN	83	53131	295	1	73	1	0.07	DNA methyltransferase 1-associated protein 1 OS=Homo sapiens GN=DMAP1 PE=1 SV=1
1188	1	SwissProt	BIG1_HUMAN	83	210858	786	1	235	1	0.02	Brefeldin A-inhibited guanine nucleotide-exchange protein 1 OS=Homo sapiens GN=ARFGEF1 PE=1 SV=2
1189	1	SwissProt	RPP40_HUMAN	83	42434	107	1	40	1	0.09	Ribonuclease P protein subunit p40 OS=Homo sapiens GN=RPP40 PE=1 SV=3
1190	1	SwissProt	PRS8_HUMAN	83	45768	311	1	75	1	0.09	26S proteasome regulatory subunit 8 OS=Homo sapiens GN=PSMC5 PE=1 SV=1
1191	1	SwissProt	PIHD1_HUMAN	83	32513	110	1	31	1	0.12	PIH1 domain-containing protein 1 OS=Homo sapiens GN=PIH1D1 PE=1 SV=1
1192	1	SwissProt	ARFP1_HUMAN	82	41770	216	1	62	1	0.09	Arfaptin-1 OS=Homo sapiens GN=ARFIP1 PE=1 SV=2
1193	1	SwissProt	CCD51_HUMAN	82	46011	293	1	67	1	0.09	Coiled-coil domain-containing protein 51 OS=Homo sapiens GN=CCDC51 PE=1 SV=2
1194	1	SwissProt	TOM34_HUMAN	82	34937	238	2	54	2	0.24	Mitochondrial import receptor subunit TOM34 OS=Homo sapiens GN=TOMM34 PE=1 SV=2
1195	1	SwissProt	FUBP2_HUMAN	82	73355	544	1	91	1	0.05	Far upstream element-binding protein 2 OS=Homo sapiens GN=KHSRP PE=1 SV=4
1196	1	SwissProt	SNP29_HUMAN	82	28953	209	1	49	1	0.14	Synaptosomal-associated protein 29 OS=Homo sapiens GN=SNAP29 PE=1 SV=1
1197	1	SwissProt	CLU_HUMAN	82	148003	658	1	172	1	0.03	Clustered mitochondria protein homolog OS=Homo sapiens GN=CLUH PE=1 SV=2
1198	1	SwissProt	CSDE1_HUMAN	82	89684	493	1	118	1	0.04	Cold shock domain-containing protein E1 OS=Homo sapiens GN=CSDE1 PE=1 SV=2
1199	1	SwissProt	DIC_HUMAN	82	31718	181	1	44	1	0.13	Mitochondrial dicarboxylate carrier OS=Homo sapiens GN=SLC25A10 PE=1 SV=2
1200	1	SwissProt	CDC5L_HUMAN	82	92422	519	2	123	2	0.09	Cell division cycle 5-like protein OS=Homo sapiens GN=CDC5L PE=1 SV=2
1201	1	SwissProt	FBRL_HUMAN	82	33877	201	1	46	1	0.12	rRNA 2'-O-methyltransferase fibrillarin OS=Homo sapiens GN=FBL PE=1 SV=2
1202	1	SwissProt	MOC2B_HUMAN	82	21159	96	2	26	1	0.19	Molybdopterin synthase catalytic subunit OS=Homo sapiens GN=MOCS2 PE=1 SV=1
1203	1	SwissProt	RM19_HUMAN	82	33799	182	1	50	1	0.12	39S ribosomal protein L19, mitochondrial OS=Homo sapiens GN=MRPL19 PE=1 SV=2
1204	1	SwissProt	VPS51_HUMAN	82	86901	295	1	89	1	0.04	Vacuolar protein sorting-associated protein 51 homolog OS=Homo sapiens GN=VPS51 PE=1 SV=2
1205	1	SwissProt	TMED3_HUMAN	82	25046	97	1	27	1	0.16	Transmembrane emp24 domain-containing protein 3 OS=Homo sapiens GN=TMED3 PE=1 SV=1
1206	1	SwissProt	PDS5B_HUMAN	82	165818	946	1	225	1	0.02	Sister chromatid cohesion protein PDS5 homolog B OS=Homo sapiens GN=PDS5B PE=1 SV=1
1207	1	SwissProt	PAPS2_HUMAN	82	70027	295	1	94	1	0.06	Bifunctional 3'-phosphoadenosine 5'-phosphosulfate synthase 2 OS=Homo sapiens GN=PAPSS2 PE=1 SV=2
1208	1	SwissProt	PROF2_HUMAN	82	15378	115	2	23	2	0.61	Profilin-2 OS=Homo sapiens GN=PFN2 PE=1 SV=3
1209	1	SwissProt	ACBD5_HUMAN	82	60510	272	1	65	1	0.06	Acyl-CoA-binding domain-containing protein 5 OS=Homo sapiens GN=ACBD5 PE=1 SV=1
1210	1	SwissProt	SMC4_HUMAN	82	147775	982	1	222	1	0.03	Structural maintenance of chromosomes protein 4 OS=Homo sapiens GN=SMC4 PE=1 SV=2
1211	1	SwissProt	GNPI1_HUMAN	82	32819	153	1	42	1	0.12	Glucosamine-6-phosphate isomerase 1 OS=Homo sapiens GN=GNPDA1 PE=1 SV=1
1212	1	SwissProt	RIOX1_HUMAN	82	71384	199	1	59	1	0.05	Ribosomal oxygenase 1 OS=Homo sapiens GN=RIOX1 PE=1 SV=2
1213	1	SwissProt	IDH3B_HUMAN	82	42442	194	1	53	1	0.09	Isocitrate dehydrogenase [NAD] subunit beta, mitochondrial OS=Homo sapiens GN=IDH3B PE=1 SV=2
1214	1	SwissProt	NDUA7_HUMAN	82	12601	115	1	21	1	0.33	NADH dehydrogenase [ubiquinone] 1 alpha subcomplex subunit 7 OS=Homo sapiens GN=NDUFA7 PE=1 SV=3
1215	1	SwissProt	SET_HUMAN	82	33469	173	1	31	1	0.12	Protein SET OS=Homo sapiens GN=SET PE=1 SV=3
1216	1	SwissProt	PRS6B_HUMAN	82	47451	272	1	56	1	0.08	26S proteasome regulatory subunit 6B OS=Homo sapiens GN=PSMC4 PE=1 SV=2
1217	1	SwissProt	ALDH2_HUMAN	82	56859	295	1	61	1	0.07	Aldehyde dehydrogenase, mitochondrial OS=Homo sapiens GN=ALDH2 PE=1 SV=2
1218	1	SwissProt	MICU1_HUMAN	82	54716	272	1	73	1	0.07	Calcium uptake protein 1, mitochondrial OS=Homo sapiens GN=MICU1 PE=1 SV=1
1219	1	SwissProt	TSC1_HUMAN	82	130655	480	1	147	1	0.03	Hamartin OS=Homo sapiens GN=TSC1 PE=1 SV=2
1220	1	SwissProt	GNAI2_HUMAN	82	40995	206	2	56	1	0.1	Guanine nucleotide-binding protein G(i) subunit alpha-2 OS=Homo sapiens GN=GNAI2 PE=1 SV=3
1221	1	SwissProt	DHX30_HUMAN	82	134938	720	1	187	1	0.03	Putative ATP-dependent RNA helicase DHX30 OS=Homo sapiens GN=DHX30 PE=1 SV=1
1222	1	SwissProt	RS14_HUMAN	82	16434	103	1	20	1	0.25	40S ribosomal protein S14 OS=Homo sapiens GN=RPS14 PE=1 SV=3
1223	1	SwissProt	ARMC6_HUMAN	82	55191	218	1	52	1	0.07	Armadillo repeat-containing protein 6 OS=Homo sapiens GN=ARMC6 PE=1 SV=2
1224	1	SwissProt	NOP58_HUMAN	81	60054	301	1	74	1	0.06	Nucleolar protein 58 OS=Homo sapiens GN=NOP58 PE=1 SV=1
1225	1	SwissProt	ETHE1_HUMAN	81	28368	128	1	32	1	0.14	Persulfide dioxygenase ETHE1, mitochondrial OS=Homo sapiens GN=ETHE1 PE=1 SV=2
1226	1	SwissProt	SCRIB_HUMAN	81	175748	756	1	187	1	0.02	Protein scribble homolog OS=Homo sapiens GN=SCRIB PE=1 SV=4
1227	1	SwissProt	DX39A_HUMAN	81	49611	290	1	67	1	0.08	ATP-dependent RNA helicase DDX39A OS=Homo sapiens GN=DDX39A PE=1 SV=2
1228	1	SwissProt	MED31_HUMAN	81	15966	53	1	17	1	0.26	Mediator of RNA polymerase II transcription subunit 31 OS=Homo sapiens GN=MED31 PE=1 SV=1
1229	1	SwissProt	RAB4A_HUMAN	81	24659	127	1	34	1	0.16	Ras-related protein Rab-4A OS=Homo sapiens GN=RAB4A PE=1 SV=3
1230	1	SwissProt	RAB3D_HUMAN	81	24480	149	1	35	1	0.16	Ras-related protein Rab-3D OS=Homo sapiens GN=RAB3D PE=1 SV=1
1231	1	SwissProt	MIPEP_HUMAN	81	81387	318	1	103	1	0.05	Mitochondrial intermediate peptidase OS=Homo sapiens GN=MIPEP PE=1 SV=2
1232	1	SwissProt	PEBB_HUMAN	81	21723	94	1	31	1	0.19	Core-binding factor subunit beta OS=Homo sapiens GN=CBFB PE=1 SV=2
1233	1	SwissProt	SQSTM_HUMAN	81	48455	176	1	41	1	0.08	Sequestosome-1 OS=Homo sapiens GN=SQSTM1 PE=1 SV=1
1234	1	SwissProt	PLAP_HUMAN	81	88641	398	1	93	1	0.04	Phospholipase A-2-activating protein OS=Homo sapiens GN=PLAA PE=1 SV=2
1235	1	SwissProt	AN32E_HUMAN	81	30902	126	1	20	1	0.13	Acidic leucine-rich nuclear phosphoprotein 32 family member E OS=Homo sapiens GN=ANP32E PE=1 SV=1
1236	1	SwissProt	KLC1_HUMAN	81	65782	462	1	99	1	0.06	Kinesin light chain 1 OS=Homo sapiens GN=KLC1 PE=1 SV=2
1237	1	SwissProt	RM15_HUMAN	81	33570	250	1	51	1	0.12	39S ribosomal protein L15, mitochondrial OS=Homo sapiens GN=MRPL15 PE=1 SV=1
1238	1	SwissProt	ACADM_HUMAN	81	47015	226	1	58	1	0.08	Medium-chain specific acyl-CoA dehydrogenase, mitochondrial OS=Homo sapiens GN=ACADM PE=1 SV=1
1239	1	SwissProt	RIC8A_HUMAN	81	60185	291	1	68	1	0.06	Synembryn-A OS=Homo sapiens GN=RIC8A PE=1 SV=3
1240	1	SwissProt	CSN6_HUMAN	81	36482	109	1	33	1	0.11	COP9 signalosome complex subunit 6 OS=Homo sapiens GN=COPS6 PE=1 SV=1
1241	1	SwissProt	VDAC2_HUMAN	81	32060	215	1	37	1	0.12	Voltage-dependent anion-selective channel protein 2 OS=Homo sapiens GN=VDAC2 PE=1 SV=2
1242	1	SwissProt	DCXR_HUMAN	81	26182	150	1	34	1	0.15	L-xylulose reductase OS=Homo sapiens GN=DCXR PE=1 SV=2
1243	1	SwissProt	CAPG_HUMAN	81	38760	142	1	33	1	0.1	Macrophage-capping protein OS=Homo sapiens GN=CAPG PE=1 SV=2
1244	1	SwissProt	FKB1A_HUMAN	81	12000	60	1	21	1	0.36	Peptidyl-prolyl cis-trans isomerase FKBP1A OS=Homo sapiens GN=FKBP1A PE=1 SV=2
1245	1	SwissProt	PTGR1_HUMAN	81	36075	247	1	49	1	0.11	Prostaglandin reductase 1 OS=Homo sapiens GN=PTGR1 PE=1 SV=2
1246	1	SwissProt	SPB6_HUMAN	81	42936	195	1	59	1	0.09	Serpin B6 OS=Homo sapiens GN=SERPINB6 PE=1 SV=3
1247	1	SwissProt	PYRG1_HUMAN	81	67332	302	2	76	2	0.12	CTP synthase 1 OS=Homo sapiens GN=CTPS1 PE=1 SV=2
1248	1	SwissProt	XYLB_HUMAN	80	59086	213	1	50	1	0.07	Xylulose kinase OS=Homo sapiens GN=XYLB PE=1 SV=3
1249	1	SwissProt	GUAA_HUMAN	80	77408	440	1	98	1	0.05	GMP synthase [glutamine-hydrolyzing] OS=Homo sapiens GN=GMPS PE=1 SV=1
1250	1	SwissProt	CSK21_HUMAN	80	45229	177	1	44	1	0.09	Casein kinase II subunit alpha OS=Homo sapiens GN=CSNK2A1 PE=1 SV=1
1251	1	SwissProt	CELF1_HUMAN	80	52429	171	1	45	1	0.07	CUGBP Elav-like family member 1 OS=Homo sapiens GN=CELF1 PE=1 SV=2
1252	1	SwissProt	SAE2_HUMAN	80	71749	362	1	89	1	0.05	SUMO-activating enzyme subunit 2 OS=Homo sapiens GN=UBA2 PE=1 SV=2
1253	1	SwissProt	VKOR1_HUMAN	80	18622	41	1	14	1	0.22	Vitamin K epoxide reductase complex subunit 1 OS=Homo sapiens GN=VKORC1 PE=1 SV=1
1254	1	SwissProt	TNPO1_HUMAN	80	103771	293	1	83	1	0.04	Transportin-1 OS=Homo sapiens GN=TNPO1 PE=1 SV=2
1255	1	SwissProt	ODB2_HUMAN	80	53852	296	1	70	1	0.07	Lipoamide acyltransferase component of branched-chain alpha-keto acid dehydrogenase complex, mitochondrial OS=Homo sapiens GN=DBT PE=1 SV=3
1256	1	SwissProt	ACACA_HUMAN	80	267095	1059	1	304	1	0.01	Acetyl-CoA carboxylase 1 OS=Homo sapiens GN=ACACA PE=1 SV=2
1257	1	SwissProt	PSD11_HUMAN	80	47719	396	2	76	1	0.08	26S proteasome non-ATPase regulatory subunit 11 OS=Homo sapiens GN=PSMD11 PE=1 SV=3
1258	1	SwissProt	RLA2_HUMAN	80	11658	110	1	14	1	0.37	60S acidic ribosomal protein P2 OS=Homo sapiens GN=RPLP2 PE=1 SV=1
1259	1	SwissProt	DAZP1_HUMAN	80	43584	117	1	35	1	0.09	DAZ-associated protein 1 OS=Homo sapiens GN=DAZAP1 PE=1 SV=1
1260	1	SwissProt	RER1_HUMAN	80	23057	70	1	20	1	0.17	Protein RER1 OS=Homo sapiens GN=RER1 PE=1 SV=1
1261	1	SwissProt	CCAR2_HUMAN	80	103465	545	1	122	1	0.04	Cell cycle and apoptosis regulator protein 2 OS=Homo sapiens GN=CCAR2 PE=1 SV=2
1262	1	SwissProt	AL9A1_HUMAN	80	54679	285	1	62	1	0.07	4-trimethylaminobutyraldehyde dehydrogenase OS=Homo sapiens GN=ALDH9A1 PE=1 SV=3
1263	1	SwissProt	CAMP1_HUMAN	80	179230	859	1	231	1	0.02	Calmodulin-regulated spectrin-associated protein 1 OS=Homo sapiens GN=CAMSAP1 PE=1 SV=2
1264	1	SwissProt	PCKGM_HUMAN	80	71483	225	1	77	1	0.05	Phosphoenolpyruvate carboxykinase [GTP], mitochondrial OS=Homo sapiens GN=PCK2 PE=1 SV=3
1265	1	SwissProt	RU2B_HUMAN	80	25470	110	1	30	1	0.16	U2 small nuclear ribonucleoprotein B'' OS=Homo sapiens GN=SNRPB2 PE=1 SV=1
1266	1	SwissProt	RL3_HUMAN	79	46365	429	1	79	1	0.08	60S ribosomal protein L3 OS=Homo sapiens GN=RPL3 PE=1 SV=2
1267	1	SwissProt	PNO1_HUMAN	79	28078	171	1	43	1	0.14	RNA-binding protein PNO1 OS=Homo sapiens GN=PNO1 PE=1 SV=1
1268	1	SwissProt	AKAP1_HUMAN	79	98250	361	1	104	1	0.04	A-kinase anchor protein 1, mitochondrial OS=Homo sapiens GN=AKAP1 PE=1 SV=1
1269	1	SwissProt	VP13C_HUMAN	79	424462	2147	1	494	1	0.01	Vacuolar protein sorting-associated protein 13C OS=Homo sapiens GN=VPS13C PE=1 SV=1
1270	1	SwissProt	PSA2_HUMAN	79	25996	127	1	34	1	0.15	Proteasome subunit alpha type-2 OS=Homo sapiens GN=PSMA2 PE=1 SV=2
1271	1	SwissProt	SCRB2_HUMAN	79	54712	155	1	48	1	0.07	Lysosome membrane protein 2 OS=Homo sapiens GN=SCARB2 PE=1 SV=2
1272	1	SwissProt	FAM3A_HUMAN	79	25364	147	1	34	1	0.16	Protein FAM3A OS=Homo sapiens GN=FAM3A PE=1 SV=2
1273	1	SwissProt	VAS1_HUMAN	79	52164	154	1	41	1	0.07	V-type proton ATPase subunit S1 OS=Homo sapiens GN=ATP6AP1 PE=1 SV=2
1274	1	SwissProt	AP2B1_HUMAN	79	105398	411	2	101	2	0.07	AP-2 complex subunit beta OS=Homo sapiens GN=AP2B1 PE=1 SV=1
1275	1	SwissProt	NEMO_HUMAN	79	48795	324	1	63	1	0.08	NF-kappa-B essential modulator OS=Homo sapiens GN=IKBKG PE=1 SV=2
1276	1	SwissProt	LCAP_HUMAN	79	117787	450	1	117	1	0.03	Leucyl-cystinyl aminopeptidase OS=Homo sapiens GN=LNPEP PE=1 SV=3
1277	1	SwissProt	BCAR1_HUMAN	79	93542	353	1	89	1	0.04	Breast cancer anti-estrogen resistance protein 1 OS=Homo sapiens GN=BCAR1 PE=1 SV=2
1278	1	SwissProt	OCAD1_HUMAN	79	27780	142	1	33	1	0.14	OCIA domain-containing protein 1 OS=Homo sapiens GN=OCIAD1 PE=1 SV=1
1279	1	SwissProt	SPG7_HUMAN	79	88407	335	1	101	1	0.04	Paraplegin OS=Homo sapiens GN=SPG7 PE=1 SV=2
1280	1	SwissProt	ARC1B_HUMAN	79	41722	206	2	47	2	0.2	Actin-related protein 2/3 complex subunit 1B OS=Homo sapiens GN=ARPC1B PE=1 SV=3
1281	1	SwissProt	ATPF1_HUMAN	79	36756	214	1	45	1	0.11	ATP synthase mitochondrial F1 complex assembly factor 1 OS=Homo sapiens GN=ATPAF1 PE=1 SV=1
1282	1	SwissProt	HMGB1_HUMAN	79	25049	198	1	33	1	0.16	High mobility group protein B1 OS=Homo sapiens GN=HMGB1 PE=1 SV=3
1283	1	SwissProt	CSN1_HUMAN	79	56071	214	1	69	1	0.07	COP9 signalosome complex subunit 1 OS=Homo sapiens GN=GPS1 PE=1 SV=4
1284	1	SwissProt	GALT2_HUMAN	79	65433	329	1	83	1	0.06	Polypeptide N-acetylgalactosaminyltransferase 2 OS=Homo sapiens GN=GALNT2 PE=1 SV=1
1285	1	SwissProt	PUF60_HUMAN	79	60009	258	1	61	1	0.06	Poly(U)-binding-splicing factor PUF60 OS=Homo sapiens GN=PUF60 PE=1 SV=1
1286	1	SwissProt	ZO1_HUMAN	79	195682	828	1	212	1	0.02	Tight junction protein ZO-1 OS=Homo sapiens GN=TJP1 PE=1 SV=3
1287	1	SwissProt	RL13_HUMAN	79	24304	285	1	45	1	0.17	60S ribosomal protein L13 OS=Homo sapiens GN=RPL13 PE=1 SV=4
1288	1	SwissProt	SPE39_HUMAN	79	57198	277	1	69	1	0.07	Spermatogenesis-defective protein 39 homolog OS=Homo sapiens GN=VIPAS39 PE=1 SV=1
1289	1	SwissProt	DSG2_HUMAN	79	123016	518	1	124	1	0.03	Desmoglein-2 OS=Homo sapiens GN=DSG2 PE=1 SV=2
1290	1	SwissProt	UFL1_HUMAN	78	89996	486	1	116	1	0.04	E3 UFM1-protein ligase 1 OS=Homo sapiens GN=UFL1 PE=1 SV=2
1291	1	SwissProt	NU188_HUMAN	78	198369	763	1	184	1	0.02	Nucleoporin NUP188 homolog OS=Homo sapiens GN=NUP188 PE=1 SV=1
1292	1	SwissProt	RL9_HUMAN	78	21964	113	1	31	1	0.18	60S ribosomal protein L9 OS=Homo sapiens GN=RPL9 PE=1 SV=1
1293	1	SwissProt	IFT27_HUMAN	78	20752	124	1	30	1	0.2	Intraflagellar transport protein 27 homolog OS=Homo sapiens GN=IFT27 PE=1 SV=1
1294	1	SwissProt	ILEU_HUMAN	78	42829	147	2	49	2	0.19	Leukocyte elastase inhibitor OS=Homo sapiens GN=SERPINB1 PE=1 SV=1
1295	1	SwissProt	CSN3_HUMAN	78	48412	190	1	53	1	0.08	COP9 signalosome complex subunit 3 OS=Homo sapiens GN=COPS3 PE=1 SV=3
1296	1	SwissProt	DAAF5_HUMAN	78	94774	425	1	109	1	0.04	Dynein assembly factor 5, axonemal OS=Homo sapiens GN=DNAAF5 PE=1 SV=4
1297	1	SwissProt	ELP4_HUMAN	77	47014	194	1	60	1	0.08	Elongator complex protein 4 OS=Homo sapiens GN=ELP4 PE=1 SV=2
1298	1	SwissProt	PO2F1_HUMAN	77	76539	97	1	27	1	0.05	POU domain, class 2, transcription factor 1 OS=Homo sapiens GN=POU2F1 PE=1 SV=2
1299	1	SwissProt	RL6_HUMAN	77	32765	369	1	62	1	0.12	60S ribosomal protein L6 OS=Homo sapiens GN=RPL6 PE=1 SV=3
1300	1	SwissProt	TRA2A_HUMAN	77	32726	104	1	42	1	0.12	Transformer-2 protein homolog alpha OS=Homo sapiens GN=TRA2A PE=1 SV=1
1301	1	SwissProt	GLCM_HUMAN	77	60134	206	1	58	1	0.06	Glucosylceramidase OS=Homo sapiens GN=GBA PE=1 SV=3
1302	1	SwissProt	DHB12_HUMAN	77	34416	188	1	43	1	0.11	Very-long-chain 3-oxoacyl-CoA reductase OS=Homo sapiens GN=HSD17B12 PE=1 SV=2
1303	1	SwissProt	GTF2I_HUMAN	77	112859	702	1	137	1	0.03	General transcription factor II-I OS=Homo sapiens GN=GTF2I PE=1 SV=2
1304	1	SwissProt	WDR1_HUMAN	77	66836	319	1	80	1	0.06	WD repeat-containing protein 1 OS=Homo sapiens GN=WDR1 PE=1 SV=4
1305	1	SwissProt	P4HA1_HUMAN	76	61296	294	1	76	1	0.06	Prolyl 4-hydroxylase subunit alpha-1 OS=Homo sapiens GN=P4HA1 PE=1 SV=2
1306	1	SwissProt	PDIP3_HUMAN	76	46289	345	1	78	1	0.08	Polymerase delta-interacting protein 3 OS=Homo sapiens GN=POLDIP3 PE=1 SV=2
1307	1	SwissProt	PSMD8_HUMAN	76	39872	189	1	55	1	0.1	26S proteasome non-ATPase regulatory subunit 8 OS=Homo sapiens GN=PSMD8 PE=1 SV=2
1308	1	SwissProt	UN13D_HUMAN	76	124288	406	1	118	1	0.03	Protein unc-13 homolog D OS=Homo sapiens GN=UNC13D PE=1 SV=1
1309	1	SwissProt	U2AF2_HUMAN	76	53809	197	1	51	1	0.07	Splicing factor U2AF 65 kDa subunit OS=Homo sapiens GN=U2AF2 PE=1 SV=4
1310	1	SwissProt	ESYT2_HUMAN	76	102807	536	1	131	1	0.04	Extended synaptotagmin-2 OS=Homo sapiens GN=ESYT2 PE=1 SV=1
1311	1	SwissProt	AT2B1_HUMAN	76	139637	689	1	150	1	0.03	Plasma membrane calcium-transporting ATPase 1 OS=Homo sapiens GN=ATP2B1 PE=1 SV=3
1312	1	SwissProt	GMDS_HUMAN	76	42265	252	1	56	1	0.09	GDP-mannose 4,6 dehydratase OS=Homo sapiens GN=GMDS PE=1 SV=1
1313	1	SwissProt	BROX_HUMAN	76	46960	241	1	64	1	0.08	BRO1 domain-containing protein BROX OS=Homo sapiens GN=BROX PE=1 SV=1
1314	1	SwissProt	KT3K_HUMAN	76	34618	161	1	38	1	0.11	Ketosamine-3-kinase OS=Homo sapiens GN=FN3KRP PE=1 SV=2
1315	1	SwissProt	PSME2_HUMAN	75	27555	177	1	44	1	0.15	Proteasome activator complex subunit 2 OS=Homo sapiens GN=PSME2 PE=1 SV=4
1316	1	SwissProt	MARH5_HUMAN	75	31781	144	1	36	1	0.13	E3 ubiquitin-protein ligase MARCH5 OS=Homo sapiens GN=MARCH5 PE=1 SV=1
1317	1	SwissProt	RD23B_HUMAN	75	43202	137	1	32	1	0.09	UV excision repair protein RAD23 homolog B OS=Homo sapiens GN=RAD23B PE=1 SV=1
1318	1	SwissProt	PRDX6_HUMAN	75	25133	232	1	44	1	0.16	Peroxiredoxin-6 OS=Homo sapiens GN=PRDX6 PE=1 SV=3
1319	1	SwissProt	ADPPT_HUMAN	74	35981	156	1	46	1	0.11	L-aminoadipate-semialdehyde dehydrogenase-phosphopantetheinyl transferase OS=Homo sapiens GN=AASDHPPT PE=1 SV=2
