# Supplementary material for: TRIM28 promotes HIV-1 latency by SUMOylating CDK9 and inhibiting P-TEFb
Source: eLife. 2019 Jan 17;8:e42426. doi: 10.7554/eLife.42426 (PMC6361614; doi:10.7554/eLife.42426)
Supplement: Supplementary file 5. — Twelve highly interconnected functional subclusters were extracted from STRING network by MCODE analysis. Interconnectivity scores ranged from 14 to 96. Genes from each cluster were listed. [file elife-42426-supp5.xlsx]

## Sheet: Sheet1
Supplementary File 5. Subclusters clustered by MCODE analysis. Twelve highly interconnected functional subclusters were extracted from STRING network by MCODE analysis. Interconnectivity scores ranged from 14 to 96. Genes from each cluster were listed.
Cluster 1	Cluster 2	Cluster 3	Cluster 4	Cluster 5	Cluster 6	Cluster 7	Cluster 8	Cluster 9	Cluster 10	Cluster 11	Cluster 12
HNRNPH2	RPL23A	PSMB9	KLC2	RNF25	TCEA1	SMC1A	CCNK	MRPL19	ACTR1A	ACTR1A	AP1B1
TXNL4A	EIF4A2	PSMD8	HIP1R	UBR4	CCNH	CLASP1	CCNT1	GADD45GIP1	AKAP9	AKAP9	AP1G1
FUS	EIF4A1	NUP214	ARPC5	UBA3	CDK7	CLASP2	CDK9	MRPL39	HAUS8	HAUS8	AP1S1
DDX5	EIF4G1	PSMD9	CD55	ATG7	COPS2	CLIP1	GTF2A1	MRPL47	HSP90AA1	HSP90AA1	AP1S2
SNRPN	RPL7A	PSMC5	RACGAP1	UBAC1	CUL4A	KNTC1	GTF2A2	MRPL49	NEDD1	NEDD1	AP3B1
SNRPF	EIF5B	PSMC6	CLTC	TRIP12	CUL4B	NDC80	GTF2B	MRPL50	RAB8A	RAB8A	BLOC1S1
BCAS2	RPS14	NUP210	GAPVD1	UBE3A	DDB1	NDE1	GTF2E1	MRPL53	TUBA1A	TUBA1A	CLINT1
SNRNP200	RPS16	PSMC3	AP2B1	UBE2O	EP300	NUDC	GTF2E2	MRPS17	TUBA4A	TUBA4A	CPD
SF3B4	RPS18	PSMD7	AP2M1	LMO7	ERCC2	PDS5A	INTS1	MRPS22	TUBB	TUBB	FTH1
SF3B2	RPL10	PSMC4	GBF1	UBA1	ERCC6	PDS5B	INTS2	MRPS25	TUBB4B	TUBB4B	FTL
WBP11	RPL12	PSMD4	DCTN2	HERC4	GTF2H3	RANGAP1	INTS3	MRPS26	TUBG1	TUBG1	PUM1
SF3B3	RPS10	PSMC1	DCTN1	UBA6	LIG3	RCC2	POU2F1	MRPS27	TUBGCP2	TUBGCP2	SNAPIN
PRPF4	RPS13	PSMD5	SCARB2	UBA5	MNAT1	SEC13	RPRD1A	MRRF	TUBGCP3	TUBGCP3	SNX2
PRPF6	RPS12	PSMC2	GOSR2	UBE2K	PCNA	SMC3	RPRD1B	PTCD3	YWHAE	YWHAE	SNX5
HNRNPUL1	RPLP0	PSMD2	DCTN4	HUWE1	POLD2	STAG2	RPRD2	TSFM	YWHAG	YWHAG	TPD52
PRPF3	RPS3	PSMD3	COPG2	UFL1	POLE3	XPO1	TAF9
SF3B14	RPL13	PSMD1	COPG1	FBXO6	RFC2	ZW10
PRPF8	RPS2	NUP93	RAB5B	LRSAM1	RFC3
SRSF1	RPL15	NUP160	KIF5B	LTN1	RFC4
CPSF7	RPL18	NUP50	ACTR2	FBXO22	RFC5
SF3B1	RPLP2	CDK2	RAB5C	HECTD1	RPA1
U2AF2	RPL19	CDK1	ARFGAP3	HECTD3
SF3A2	PABPC1	NUP205	SH3GL1
CPSF2	EIF4E	NUP54	ARFGAP1
PRPF31	EIF2S2	ANAPC7	ARFGAP2
HNRNPA1	RPL4	PSME3	TGOLN2
PPWD1	EIF4B	PSME4	M6PR
HNRNPA0	EIF2S1	NUP155	COPB2
XAB2	RPL5	PSME2	SPTAN1
EFTUD2	RPL30	NUP153	COPA
HNRNPA3	RPL3	NUP85	COPB1
GPKOW	RPL32	NUP88	DAB2
CDC5L	EIF2S3	ANAPC5	ARF1
TRA2B	RPL9	AURKB	TMED10
YBX1	RPL6	ANAPC2	EGFR
DDX46	RPL7	AURKA	EPN1
GTF2F1	EIF3M	TPR	AAK1
GTF2F2	RPL36	NUP43	GAK
DDX42	RPL35	PSMD12	RAB5A
HNRNPU	EIF3L	PSMD11	ARCN1
SNRPD2	RPS9	RANBP2	PACSIN3
HNRNPR	EIF3I	PSMD14	COPZ1
SKIV2L2	RPS4X	PSMD13	DYNC1I2
HSPA8	RPS7	NUP133	PIK3C2A
ALYREF	EIF3J	NUP35	DYNLL1
SF1	RPS8	NUP37	AP2A1
FIP1L1	RPS5	RELA	KIF11
RBM17	EIF3H	PSMA5	COPE
POLR2A	RPS6	PSMA6	KIF4A
NCBP1	EIF3E	RAE1	EPS15
POLR2B	EIF3F	PSMA3	AP2A2
RBMX	RPL23	PSMA4	KIF15
PLRG1	RPSA	PSMA1	DYNC1H1
BUD31	RPS3A	ITCH	VAMP7
POLR2C	EIF3C	NUP188	SPTBN1
POLR2D	EIF3D	PSMA7	PICALM
POLR2H	EIF3A	PSMB7	SPTBN2
ELAVL1	RPS21	CUL3	AGFG1
POLR2K	RPS24	PSMB4	USO1
CHERP	EIF3B	PSMB5	TFRC
DHX9	RPL24	PSMB3	VAMP4
PRPF38A	RPL28	CDC27	VAMP3
SNRNP40	RPS15A	NUP62	DYNC1LI2
EIF4A3	RPL10A	CUL1	LDLR
CCAR1	RPS27A	BUB3	BIN1
PTBP1		PSMB8	DNM2
SART1			HIP1
DDX23			TMED3
HNRNPL			RAB1A
SNRPA1			CTTN
HNRNPM			KIF2A
HNRNPK			RAB1B
HNRNPF			TMED9
HNRNPD			KLC1
PUF60
SNRPB2
HNRNPC
SRRM2
PCBP1
PQBP1
PCBP2
PRPF40A
CRNKL1
SRRM1
SNW1
CSTF3
CSTF1
DHX15
DHX16
HNRNPA2B1
SRRT
SRSF2
SRSF3
SRSF5
SRSF6
SRSF7
HNRNPH1
