# Supplementary material for: TRIM28 promotes HIV-1 latency by SUMOylating CDK9 and inhibiting P-TEFb
Source: eLife. 2019 Jan 17;8:e42426. doi: 10.7554/eLife.42426 (PMC6361614; doi:10.7554/eLife.42426)
Supplement: Supplementary file 6. — Biological process analysis, molecular function analysis, cellular component analysis and protein class analysis were conducted for the identified SUMOylated proteins. Table showed gene numbers and percentages of each group. [file elife-42426-supp6.xlsx]

## Sheet: Sheet1
Supplementary File 6. Go analysis of SUMOylated proteins. Biological process analysis, molecular function analysis, cellular component analysis and protein class analysis were conducted for the identified SUMOylated proteins. Table showed gene numbers and percentages of each group.
		GO Classification	Gene Number	Percentage
Biological process analysis	1	transporter activity (GO:0005215)	216	0.064
	2	translation regulator activity (GO:0045182)	53	0.016
	3	catalytic activity (GO:0003824)	1478	0.437
	4	channel regulator activity (GO:0016247)	2	0.001
	5	receptor activity (GO:0004872)	53	0.016
	6	signal transducer activity (GO:0004871)	68	0.02
	7	antioxidant activity (GO:0016209)	18	0.005
	8	structural molecule activity (GO:0005198)	230	0.068
	9	binding (GO:0005488)	1265	0.374
Molecular function analysis	1	cellular component organization or biogenesis (GO:0071840)	775	0.107
	2	cellular process (GO:0009987)	2344	0.322
	3	localization (GO:0051179)	656	0.09
	4	reproduction (GO:0000003)	44	0.006
	5	biological regulation (GO:0065007)	502	0.069
	6	response to stimulus (GO:0050896)	413	0.057
	7	developmental process (GO:0032502)	230	0.032
	8	multicellular organismal process (GO:0032501)	177	0.024
	9	locomotion (GO:0040011)	29	0.004
	10	biological adhesion (GO:0022610)	56	0.008
	11	metabolic process (GO:0008152)	1960	0.27
	12	growth (GO:0040007)	1	0
	13	immune system process (GO:0002376)	83	0.011
	14	cell killing (GO:0001906)	2	0
Pellular component analysis	1	synapse (GO:0045202)	24	0.005
	2	cell junction (GO:0030054)	33	0.007
	3	membrane (GO:0016020)	504	0.1
	4	macromolecular complex (GO:0032991)	950	0.189
	5	extracellular matrix (GO:0031012)	10	0.002
	6	cell part (GO:0044464)	2053	0.408
	7	organelle (GO:0043226)	1423	0.283
	8	extracellular region (GO:0005576)	34	0.007
Protein class analysis	1	extracellular matrix protein (PC00102)	27	0.008
	2	cytoskeletal protein (PC00085)	180	0.056
	3	transporter (PC00227)	150	0.046
	4	transmembrane receptor regulatory/adaptor protein (PC00226)	24	0.007
	5	transferase (PC00220)	344	0.106
	6	oxidoreductase (PC00176)	190	0.059
	7	lyase (PC00144)	55	0.017
	8	cell adhesion molecule (PC00069)	19	0.006
	9	ligase (PC00142)	124	0.038
	10	nucleic acid binding (PC00171)	639	0.197
	11	signaling molecule (PC00207)	71	0.022
	12	enzyme modulator (PC00095)	294	0.091
	13	viral protein (PC00237)	1	0
	14	calcium-binding protein (PC00060)	71	0.022
	15	defense/immunity protein (PC00090)	19	0.006
	16	hydrolase (PC00121)	440	0.136
	17	transfer/carrier protein (PC00219)	83	0.026
	18	membrane traffic protein (PC00150)	138	0.043
	19	transcription factor (PC00218)	158	0.049
	20	chaperone (PC00072)	59	0.018
	21	cell junction protein (PC00070)	21	0.006
	22	surfactant (PC00212)	1	0
	23	structural protein (PC00211)	11	0.003
	24	storage protein (PC00210)	2	0.001
	25	isomerase (PC00135)	44	0.014
	26	receptor (PC00197)	76	0.023
