# Supplementary material for: TRIM28 promotes HIV-1 latency by SUMOylating CDK9 and inhibiting P-TEFb
Source: eLife. 2019 Jan 17;8:e42426. doi: 10.7554/eLife.42426 (PMC6361614; doi:10.7554/eLife.42426)
Supplement: Supplementary file 7. — Table showed 715 SUMOylated proteins identified in global site-specific SUMO-MS at significance threshold below 10−8. [file elife-42426-supp7.xlsx]

## Sheet: 8
Supplementary File 7. SUMOylated proteins at significance threshold below 10-8. Table showed 715 SUMOylated proteins identified in global site-specific SUMO-MS at significance threshold below 10-8.
User	20170528-Human
Search title	20170528-MXC-QPTGG
MS data file	D:\mgf\446 20180409-SUMOQPTGG-GEL-1-16\mascot_daemon_merge.mgf
Database	SwissProt 2017_08
Taxonomy	Homo sapiens (human) (20,219 sequences)
Timestamp	8 Apr 2018 at 15:45:23 GMT
Type of search	MS/MS Ion Search
Enzyme	Trypsin
Fixed modifications	Carbamidomethyl (C)
Variable modifications	EQTGG (K), QQTGG (K), QPTGG(K)
Mass values	Monoisotopic
Protein mass	Unrestricted
Peptide mass tolerance	0.6 Da
Fragment mass tolerance	0.6 Da
Max missed cleavages	1
Instrument type	ESI-TRAP
Number of queries	642103
Significance threshold p<	1e-08
Max. number of families	AUTO
Ions score or expect cut-off	0
Preferred taxonomy	All entries
Show Percolator scores?	no
Family	Member	Database	Accession	Score	Mass	Num. of matches	Num. of significant matches	Num. of sequences	Num. of significant sequences	emPAI	Description
1	1	SwissProt	ACTG_HUMAN	438	42108	720	21	54	4	0.43	Actin, cytoplasmic 2 OS=Homo sapiens GN=ACTG1 PE=1 SV=1
2	1	SwissProt	ASPH_HUMAN	351	86266	393	4	88	1	0.04	Aspartyl/asparaginyl beta-hydroxylase OS=Homo sapiens GN=ASPH PE=1 SV=3
3	1	SwissProt	PDIA1_HUMAN	315	57480	701	13	101	6	0.48	Protein disulfide-isomerase OS=Homo sapiens GN=P4HB PE=1 SV=3
4	1	SwissProt	CH60_HUMAN	304	61187	774	21	98	8	0.64	60 kDa heat shock protein, mitochondrial OS=Homo sapiens GN=HSPD1 PE=1 SV=2
5	1	SwissProt	ENOA_HUMAN	293	47481	736	19	76	8	0.88	Alpha-enolase OS=Homo sapiens GN=ENO1 PE=1 SV=2
5	2	SwissProt	ENOB_HUMAN	127	47299	425	6	68	4	0.37	Beta-enolase OS=Homo sapiens GN=ENO3 PE=1 SV=5
6	1	SwissProt	FLNA_HUMAN	289	283301	2437	12	325	7	0.1	Filamin-A OS=Homo sapiens GN=FLNA PE=1 SV=4
7	1	SwissProt	FAS_HUMAN	282	275877	1558	11	279	6	0.09	Fatty acid synthase OS=Homo sapiens GN=FASN PE=1 SV=3
8	1	SwissProt	HS90B_HUMAN	210	83554	1068	10	122	7	0.37	Heat shock protein HSP 90-beta OS=Homo sapiens GN=HSP90AB1 PE=1 SV=4
8	2	SwissProt	HS90A_HUMAN	208	85006	1131	10	123	6	0.31	Heat shock protein HSP 90-alpha OS=Homo sapiens GN=HSP90AA1 PE=1 SV=5
9	1	SwissProt	TBA1C_HUMAN	209	50548	404	8	48	4	0.35	Tubulin alpha-1C chain OS=Homo sapiens GN=TUBA1C PE=1 SV=1
9	2	SwissProt	TBA1A_HUMAN	208	50788	388	9	47	4	0.34	Tubulin alpha-1A chain OS=Homo sapiens GN=TUBA1A PE=1 SV=1
10	1	SwissProt	MATR3_HUMAN	206	95078	475	3	116	2	0.08	Matrin-3 OS=Homo sapiens GN=MATR3 PE=1 SV=2
11	1	SwissProt	ALDOC_HUMAN	203	39830	236	6	54	2	0.21	Fructose-bisphosphate aldolase C OS=Homo sapiens GN=ALDOC PE=1 SV=2
12	1	SwissProt	ATPA_HUMAN	202	59828	598	9	93	5	0.37	ATP synthase subunit alpha, mitochondrial OS=Homo sapiens GN=ATP5A1 PE=1 SV=1
13	1	SwissProt	KPYM_HUMAN	193	58470	899	9	90	6	0.47	Pyruvate kinase PKM OS=Homo sapiens GN=PKM PE=1 SV=4
14	1	SwissProt	G3P_HUMAN	190	36201	581	9	50	5	0.68	Glyceraldehyde-3-phosphate dehydrogenase OS=Homo sapiens GN=GAPDH PE=1 SV=3
15	1	SwissProt	4F2_HUMAN	187	68180	537	4	72	2	0.12	4F2 cell-surface antigen heavy chain OS=Homo sapiens GN=SLC3A2 PE=1 SV=3
16	1	SwissProt	NUCL_HUMAN	187	76625	865	5	134	5	0.28	Nucleolin OS=Homo sapiens GN=NCL PE=1 SV=3
17	1	SwissProt	EIF3H_HUMAN	184	40076	274	5	43	2	0.21	Eukaryotic translation initiation factor 3 subunit H OS=Homo sapiens GN=EIF3H PE=1 SV=1
18	1	SwissProt	CPNS1_HUMAN	184	28469	142	2	32	2	0.3	Calpain small subunit 1 OS=Homo sapiens GN=CAPNS1 PE=1 SV=1
19	1	SwissProt	CLH1_HUMAN	183	193260	1213	8	223	5	0.1	Clathrin heavy chain 1 OS=Homo sapiens GN=CLTC PE=1 SV=5
20	1	SwissProt	ANXA5_HUMAN	178	35971	356	4	62	3	0.37	Annexin A5 OS=Homo sapiens GN=ANXA5 PE=1 SV=2
21	1	SwissProt	TCPB_HUMAN	178	57794	606	8	88	6	0.48	T-complex protein 1 subunit beta OS=Homo sapiens GN=CCT2 PE=1 SV=4
22	1	SwissProt	ROA1_HUMAN	177	38837	329	10	53	5	0.62	Heterogeneous nuclear ribonucleoprotein A1 OS=Homo sapiens GN=HNRNPA1 PE=1 SV=5
23	1	SwissProt	KINH_HUMAN	177	110358	809	4	173	4	0.15	Kinesin-1 heavy chain OS=Homo sapiens GN=KIF5B PE=1 SV=1
24	1	SwissProt	VINC_HUMAN	176	124292	1115	6	205	6	0.2	Vinculin OS=Homo sapiens GN=VCL PE=1 SV=4
25	1	SwissProt	LPPRC_HUMAN	175	159003	1112	7	231	6	0.15	Leucine-rich PPR motif-containing protein, mitochondrial OS=Homo sapiens GN=LRPPRC PE=1 SV=3
26	1	SwissProt	TBB3_HUMAN	172	50856	322	6	43	4	0.34	Tubulin beta-3 chain OS=Homo sapiens GN=TUBB3 PE=1 SV=2
26	2	SwissProt	TBB2A_HUMAN	171	50274	421	7	49	4	0.35	Tubulin beta-2A chain OS=Homo sapiens GN=TUBB2A PE=1 SV=1
26	3	SwissProt	TBB5_HUMAN	164	50095	470	6	50	4	0.35	Tubulin beta chain OS=Homo sapiens GN=TUBB PE=1 SV=2
26	4	SwissProt	TBB6_HUMAN	130	50281	283	4	49	3	0.25	Tubulin beta-6 chain OS=Homo sapiens GN=TUBB6 PE=1 SV=1
27	1	SwissProt	K1C9_HUMAN	165	62255	418	4	65	1	0.06	Keratin, type I cytoskeletal 9 OS=Homo sapiens GN=KRT9 PE=1 SV=3
28	1	SwissProt	MPPB_HUMAN	164	55073	257	3	65	2	0.15	Mitochondrial-processing peptidase subunit beta OS=Homo sapiens GN=PMPCB PE=1 SV=2
29	1	SwissProt	MAGD2_HUMAN	162	65085	395	1	89	1	0.06	Melanoma-associated antigen D2 OS=Homo sapiens GN=MAGED2 PE=1 SV=2
30	1	SwissProt	EPIPL_HUMAN	161	557674	1707	7	366	7	0.05	Epiplakin OS=Homo sapiens GN=EPPK1 PE=1 SV=2
31	1	SwissProt	LMNA_HUMAN	159	74380	713	5	123	5	0.29	Prelamin-A/C OS=Homo sapiens GN=LMNA PE=1 SV=1
32	1	SwissProt	PDXK_HUMAN	159	35308	151	2	40	1	0.11	Pyridoxal kinase OS=Homo sapiens GN=PDXK PE=1 SV=1
33	1	SwissProt	EF1D_HUMAN	159	31217	262	4	48	2	0.27	Elongation factor 1-delta OS=Homo sapiens GN=EEF1D PE=1 SV=5
34	1	SwissProt	IF4B_HUMAN	159	69167	352	5	91	3	0.18	Eukaryotic translation initiation factor 4B OS=Homo sapiens GN=EIF4B PE=1 SV=2
35	1	SwissProt	GRP75_HUMAN	159	73920	704	7	116	5	0.29	Stress-70 protein, mitochondrial OS=Homo sapiens GN=HSPA9 PE=1 SV=2
36	1	SwissProt	KCRB_HUMAN	158	42902	296	4	51	2	0.19	Creatine kinase B-type OS=Homo sapiens GN=CKB PE=1 SV=1
37	1	SwissProt	NAMPT_HUMAN	158	55772	256	2	73	1	0.07	Nicotinamide phosphoribosyltransferase OS=Homo sapiens GN=NAMPT PE=1 SV=1
38	1	SwissProt	UBA1_HUMAN	158	118858	784	10	124	10	0.37	Ubiquitin-like modifier-activating enzyme 1 OS=Homo sapiens GN=UBA1 PE=1 SV=3
39	1	SwissProt	SPTB2_HUMAN	157	275237	1756	5	398	5	0.07	Spectrin beta chain, non-erythrocytic 1 OS=Homo sapiens GN=SPTBN1 PE=1 SV=2
39	2	SwissProt	SPTN2_HUMAN	102	272526	1349	2	366	2	0.03	Spectrin beta chain, non-erythrocytic 2 OS=Homo sapiens GN=SPTBN2 PE=1 SV=3
40	1	SwissProt	SPTN1_HUMAN	156	285163	2216	7	434	6	0.08	Spectrin alpha chain, non-erythrocytic 1 OS=Homo sapiens GN=SPTAN1 PE=1 SV=3
41	1	SwissProt	CPSM_HUMAN	155	165975	1345	8	216	7	0.17	Carbamoyl-phosphate synthase [ammonia], mitochondrial OS=Homo sapiens GN=CPS1 PE=1 SV=2
42	1	SwissProt	ATPB_HUMAN	154	56525	442	3	69	3	0.22	ATP synthase subunit beta, mitochondrial OS=Homo sapiens GN=ATP5B PE=1 SV=3
43	1	SwissProt	PFKAP_HUMAN	151	86454	453	2	97	1	0.04	ATP-dependent 6-phosphofructokinase, platelet type OS=Homo sapiens GN=PFKP PE=1 SV=2
44	1	SwissProt	CKAP4_HUMAN	151	66097	636	7	107	6	0.41	Cytoskeleton-associated protein 4 OS=Homo sapiens GN=CKAP4 PE=1 SV=2
45	1	SwissProt	ACLY_HUMAN	150	121674	826	6	147	6	0.21	ATP-citrate synthase OS=Homo sapiens GN=ACLY PE=1 SV=3
46	1	SwissProt	RRBP1_HUMAN	150	152780	1377	5	231	5	0.13	Ribosome-binding protein 1 OS=Homo sapiens GN=RRBP1 PE=1 SV=4
47	1	SwissProt	GRP78_HUMAN	150	72402	739	6	104	4	0.23	78 kDa glucose-regulated protein OS=Homo sapiens GN=HSPA5 PE=1 SV=2
48	1	SwissProt	NCLN_HUMAN	149	63106	293	2	62	2	0.13	Nicalin OS=Homo sapiens GN=NCLN PE=1 SV=2
49	1	SwissProt	ANXA1_HUMAN	149	38918	381	3	67	2	0.21	Annexin A1 OS=Homo sapiens GN=ANXA1 PE=1 SV=2
50	1	SwissProt	1433T_HUMAN	149	28032	226	4	45	2	0.3	14-3-3 protein theta OS=Homo sapiens GN=YWHAQ PE=1 SV=1
51	1	SwissProt	SYEP_HUMAN	148	172080	1214	6	234	4	0.09	Bifunctional glutamate/proline--tRNA ligase OS=Homo sapiens GN=EPRS PE=1 SV=5
52	1	SwissProt	PLPL6_HUMAN	148	151383	629	3	167	2	0.05	Neuropathy target esterase OS=Homo sapiens GN=PNPLA6 PE=1 SV=2
53	1	SwissProt	RSSA_HUMAN	147	32947	194	4	36	2	0.25	40S ribosomal protein SA OS=Homo sapiens GN=RPSA PE=1 SV=4
54	1	SwissProt	UBP14_HUMAN	147	56489	308	2	75	1	0.07	Ubiquitin carboxyl-terminal hydrolase 14 OS=Homo sapiens GN=USP14 PE=1 SV=3
55	1	SwissProt	PLIN3_HUMAN	146	47217	286	4	59	2	0.17	Perilipin-3 OS=Homo sapiens GN=PLIN3 PE=1 SV=3
56	1	SwissProt	INT3_HUMAN	146	119533	467	2	117	2	0.07	Integrator complex subunit 3 OS=Homo sapiens GN=INTS3 PE=1 SV=1
57	1	SwissProt	TIF1B_HUMAN	146	90261	604	7	102	3	0.13	Transcription intermediary factor 1-beta OS=Homo sapiens GN=TRIM28 PE=1 SV=5
58	1	SwissProt	ALDOA_HUMAN	144	39851	447	3	56	2	0.21	Fructose-bisphosphate aldolase A OS=Homo sapiens GN=ALDOA PE=1 SV=2
59	1	SwissProt	CPSF6_HUMAN	144	59344	201	3	45	2	0.14	Cleavage and polyadenylation specificity factor subunit 6 OS=Homo sapiens GN=CPSF6 PE=1 SV=2
60	1	SwissProt	ANXA2_HUMAN	143	38808	459	5	67	4	0.47	Annexin A2 OS=Homo sapiens GN=ANXA2 PE=1 SV=2
61	1	SwissProt	MYO1C_HUMAN	143	122461	673	6	160	5	0.17	Unconventional myosin-Ic OS=Homo sapiens GN=MYO1C PE=1 SV=4
62	1	SwissProt	PGK1_HUMAN	142	44985	456	5	79	4	0.4	Phosphoglycerate kinase 1 OS=Homo sapiens GN=PGK1 PE=1 SV=3
63	1	SwissProt	PSMD1_HUMAN	142	106795	603	3	114	2	0.07	26S proteasome non-ATPase regulatory subunit 1 OS=Homo sapiens GN=PSMD1 PE=1 SV=2
64	1	SwissProt	PGAM1_HUMAN	142	28900	230	5	41	3	0.47	Phosphoglycerate mutase 1 OS=Homo sapiens GN=PGAM1 PE=1 SV=2
65	1	SwissProt	UBP7_HUMAN	140	129304	518	2	153	2	0.06	Ubiquitin carboxyl-terminal hydrolase 7 OS=Homo sapiens GN=USP7 PE=1 SV=2
66	1	SwissProt	RBBP7_HUMAN	140	48132	119	2	35	2	0.17	Histone-binding protein RBBP7 OS=Homo sapiens GN=RBBP7 PE=1 SV=1
67	1	SwissProt	PYC_HUMAN	140	130293	691	5	168	5	0.16	Pyruvate carboxylase, mitochondrial OS=Homo sapiens GN=PC PE=1 SV=2
68	1	SwissProt	F120A_HUMAN	139	123008	628	4	134	3	0.1	Constitutive coactivator of PPAR-gamma-like protein 1 OS=Homo sapiens GN=FAM120A PE=1 SV=2
69	1	SwissProt	SRP68_HUMAN	139	71199	492	3	108	3	0.17	Signal recognition particle subunit SRP68 OS=Homo sapiens GN=SRP68 PE=1 SV=2
70	1	SwissProt	PHB_HUMAN	138	29843	235	3	46	2	0.28	Prohibitin OS=Homo sapiens GN=PHB PE=1 SV=1
71	1	SwissProt	PYGB_HUMAN	137	97319	546	2	135	2	0.08	Glycogen phosphorylase, brain form OS=Homo sapiens GN=PYGB PE=1 SV=5
72	1	SwissProt	ANXA4_HUMAN	137	36088	207	1	58	1	0.11	Annexin A4 OS=Homo sapiens GN=ANXA4 PE=1 SV=4
73	1	SwissProt	TERA_HUMAN	137	89950	699	5	125	5	0.23	Transitional endoplasmic reticulum ATPase OS=Homo sapiens GN=VCP PE=1 SV=4
74	1	SwissProt	TPD54_HUMAN	136	22281	178	1	40	1	0.18	Tumor protein D54 OS=Homo sapiens GN=TPD52L2 PE=1 SV=2
75	1	SwissProt	PLST_HUMAN	136	71279	415	4	97	3	0.17	Plastin-3 OS=Homo sapiens GN=PLS3 PE=1 SV=4
76	1	SwissProt	SYAC_HUMAN	136	107484	678	4	142	3	0.11	Alanine--tRNA ligase, cytoplasmic OS=Homo sapiens GN=AARS PE=1 SV=2
77	1	SwissProt	RFC4_HUMAN	136	40170	258	1	67	1	0.1	Replication factor C subunit 4 OS=Homo sapiens GN=RFC4 PE=1 SV=2
78	1	SwissProt	PIGS_HUMAN	136	61731	221	2	61	1	0.06	GPI transamidase component PIG-S OS=Homo sapiens GN=PIGS PE=1 SV=3
79	1	SwissProt	USO1_HUMAN	136	108740	614	1	116	1	0.04	General vesicular transport factor p115 OS=Homo sapiens GN=USO1 PE=1 SV=2
80	1	SwissProt	MPPA_HUMAN	136	58729	268	2	69	2	0.14	Mitochondrial-processing peptidase subunit alpha OS=Homo sapiens GN=PMPCA PE=1 SV=2
81	1	SwissProt	K1C10_HUMAN	136	59020	395	2	65	1	0.07	Keratin, type I cytoskeletal 10 OS=Homo sapiens GN=KRT10 PE=1 SV=6
82	1	SwissProt	DCTN1_HUMAN	136	142348	763	3	185	2	0.05	Dynactin subunit 1 OS=Homo sapiens GN=DCTN1 PE=1 SV=3
83	1	SwissProt	HNRPU_HUMAN	135	91269	750	5	114	3	0.13	Heterogeneous nuclear ribonucleoprotein U OS=Homo sapiens GN=HNRNPU PE=1 SV=6
84	1	SwissProt	AT2A2_HUMAN	135	116336	575	1	111	1	0.03	Sarcoplasmic/endoplasmic reticulum calcium ATPase 2 OS=Homo sapiens GN=ATP2A2 PE=1 SV=1
85	1	SwissProt	HSP7C_HUMAN	135	71082	770	4	104	4	0.24	Heat shock cognate 71 kDa protein OS=Homo sapiens GN=HSPA8 PE=1 SV=1
86	1	SwissProt	CATA_HUMAN	135	59947	252	2	69	2	0.13	Catalase OS=Homo sapiens GN=CAT PE=1 SV=3
87	1	SwissProt	MYPT1_HUMAN	134	115610	639	1	147	1	0.03	Protein phosphatase 1 regulatory subunit 12A OS=Homo sapiens GN=PPP1R12A PE=1 SV=1
88	1	SwissProt	EEA1_HUMAN	132	163337	1429	4	300	4	0.1	Early endosome antigen 1 OS=Homo sapiens GN=EEA1 PE=1 SV=2
89	1	SwissProt	BASI_HUMAN	132	42573	203	1	40	1	0.09	Basigin OS=Homo sapiens GN=BSG PE=1 SV=2
90	1	SwissProt	TCP4_HUMAN	132	14386	195	1	27	1	0.29	Activated RNA polymerase II transcriptional coactivator p15 OS=Homo sapiens GN=SUB1 PE=1 SV=3
91	1	SwissProt	HSP74_HUMAN	132	95127	682	4	138	3	0.13	Heat shock 70 kDa protein 4 OS=Homo sapiens GN=HSPA4 PE=1 SV=4
92	1	SwissProt	SODC_HUMAN	132	16154	127	2	27	1	0.26	Superoxide dismutase [Cu-Zn] OS=Homo sapiens GN=SOD1 PE=1 SV=2
93	1	SwissProt	THIK_HUMAN	131	44834	194	2	49	2	0.18	3-ketoacyl-CoA thiolase, peroxisomal OS=Homo sapiens GN=ACAA1 PE=1 SV=2
94	1	SwissProt	TCEA1_HUMAN	131	34404	270	2	51	2	0.24	Transcription elongation factor A protein 1 OS=Homo sapiens GN=TCEA1 PE=1 SV=2
95	1	SwissProt	TCPZ_HUMAN	131	58444	510	2	82	2	0.14	T-complex protein 1 subunit zeta OS=Homo sapiens GN=CCT6A PE=1 SV=3
96	1	SwissProt	STAG2_HUMAN	131	142433	542	3	147	3	0.08	Cohesin subunit SA-2 OS=Homo sapiens GN=STAG2 PE=1 SV=3
97	1	SwissProt	TPIS_HUMAN	130	31057	387	4	46	4	0.62	Triosephosphate isomerase OS=Homo sapiens GN=TPI1 PE=1 SV=3
98	1	SwissProt	IPO9_HUMAN	130	116858	287	2	78	1	0.03	Importin-9 OS=Homo sapiens GN=IPO9 PE=1 SV=3
99	1	SwissProt	HNRPM_HUMAN	130	77749	494	3	118	3	0.16	Heterogeneous nuclear ribonucleoprotein M OS=Homo sapiens GN=HNRNPM PE=1 SV=3
100	1	SwissProt	EF2_HUMAN	130	96246	953	4	135	3	0.13	Elongation factor 2 OS=Homo sapiens GN=EEF2 PE=1 SV=4
101	1	SwissProt	CSN7A_HUMAN	130	30429	255	1	40	1	0.13	COP9 signalosome complex subunit 7a OS=Homo sapiens GN=COPS7A PE=1 SV=1
102	1	SwissProt	CCDC6_HUMAN	129	53429	250	1	61	1	0.07	Coiled-coil domain-containing protein 6 OS=Homo sapiens GN=CCDC6 PE=1 SV=2
103	1	SwissProt	NU153_HUMAN	129	155440	653	3	154	3	0.08	Nuclear pore complex protein Nup153 OS=Homo sapiens GN=NUP153 PE=1 SV=2
104	1	SwissProt	FTO_HUMAN	129	59043	229	2	69	2	0.14	Alpha-ketoglutarate-dependent dioxygenase FTO OS=Homo sapiens GN=FTO PE=1 SV=3
105	1	SwissProt	SFXN1_HUMAN	129	35881	221	1	45	1	0.11	Sideroflexin-1 OS=Homo sapiens GN=SFXN1 PE=1 SV=4
106	1	SwissProt	CLAP1_HUMAN	128	170373	1068	2	244	2	0.05	CLIP-associating protein 1 OS=Homo sapiens GN=CLASP1 PE=1 SV=1
107	1	SwissProt	TCPQ_HUMAN	128	60153	535	4	87	2	0.13	T-complex protein 1 subunit theta OS=Homo sapiens GN=CCT8 PE=1 SV=4
108	1	SwissProt	IQGA1_HUMAN	128	189761	1042	4	243	3	0.06	Ras GTPase-activating-like protein IQGAP1 OS=Homo sapiens GN=IQGAP1 PE=1 SV=1
109	1	SwissProt	PSME3_HUMAN	128	29602	181	2	42	2	0.29	Proteasome activator complex subunit 3 OS=Homo sapiens GN=PSME3 PE=1 SV=1
110	1	SwissProt	RT27_HUMAN	128	47924	286	1	63	1	0.08	28S ribosomal protein S27, mitochondrial OS=Homo sapiens GN=MRPS27 PE=1 SV=3
111	1	SwissProt	SMC2_HUMAN	128	136085	959	2	212	2	0.06	Structural maintenance of chromosomes protein 2 OS=Homo sapiens GN=SMC2 PE=1 SV=2
112	1	SwissProt	MCM4_HUMAN	127	97068	652	3	134	3	0.12	DNA replication licensing factor MCM4 OS=Homo sapiens GN=MCM4 PE=1 SV=5
113	1	SwissProt	PDIA6_HUMAN	127	48490	281	2	62	1	0.08	Protein disulfide-isomerase A6 OS=Homo sapiens GN=PDIA6 PE=1 SV=1
114	1	SwissProt	AT1A1_HUMAN	127	114135	708	4	117	3	0.1	Sodium/potassium-transporting ATPase subunit alpha-1 OS=Homo sapiens GN=ATP1A1 PE=1 SV=1
115	1	SwissProt	SND1_HUMAN	127	102618	695	4	145	4	0.16	Staphylococcal nuclease domain-containing protein 1 OS=Homo sapiens GN=SND1 PE=1 SV=1
116	1	SwissProt	CARF_HUMAN	126	61544	419	2	87	2	0.13	CDKN2A-interacting protein OS=Homo sapiens GN=CDKN2AIP PE=1 SV=3
117	1	SwissProt	WASH6_HUMAN	126	48018	239	1	42	1	0.08	WAS protein family homolog 6 OS=Homo sapiens GN=WASH6P PE=1 SV=3
118	1	SwissProt	XPO2_HUMAN	126	111145	511	4	110	3	0.11	Exportin-2 OS=Homo sapiens GN=CSE1L PE=1 SV=3
119	1	SwissProt	DYHC1_HUMAN	126	534809	3030	5	695	4	0.03	Cytoplasmic dynein 1 heavy chain 1 OS=Homo sapiens GN=DYNC1H1 PE=1 SV=5
120	1	SwissProt	ECHA_HUMAN	126	83688	527	4	122	4	0.2	Trifunctional enzyme subunit alpha, mitochondrial OS=Homo sapiens GN=HADHA PE=1 SV=2
121	1	SwissProt	ANXA7_HUMAN	126	52991	203	2	51	2	0.15	Annexin A7 OS=Homo sapiens GN=ANXA7 PE=1 SV=3
122	1	SwissProt	PUR6_HUMAN	125	47790	308	2	64	2	0.17	Multifunctional protein ADE2 OS=Homo sapiens GN=PAICS PE=1 SV=3
123	1	SwissProt	PYM1_HUMAN	125	22642	165	1	28	1	0.18	Partner of Y14 and mago OS=Homo sapiens GN=PYM1 PE=1 SV=1
124	1	SwissProt	GRAP1_HUMAN	125	96273	575	2	138	2	0.08	GRIP1-associated protein 1 OS=Homo sapiens GN=GRIPAP1 PE=1 SV=1
125	1	SwissProt	1433Z_HUMAN	125	27899	252	3	50	3	0.49	14-3-3 protein zeta/delta OS=Homo sapiens GN=YWHAZ PE=1 SV=1
126	1	SwissProt	STML2_HUMAN	125	38624	210	1	51	1	0.1	Stomatin-like protein 2, mitochondrial OS=Homo sapiens GN=STOML2 PE=1 SV=1
127	1	SwissProt	ECH1_HUMAN	124	36136	199	3	53	2	0.23	Delta(3,5)-Delta(2,4)-dienoyl-CoA isomerase, mitochondrial OS=Homo sapiens GN=ECH1 PE=1 SV=2
128	1	SwissProt	ZCCHV_HUMAN	124	103135	468	3	135	1	0.04	Zinc finger CCCH-type antiviral protein 1 OS=Homo sapiens GN=ZC3HAV1 PE=1 SV=3
129	1	SwissProt	HS105_HUMAN	124	97716	627	2	139	2	0.08	Heat shock protein 105 kDa OS=Homo sapiens GN=HSPH1 PE=1 SV=1
130	1	SwissProt	GNAI3_HUMAN	124	41076	232	2	52	2	0.2	Guanine nucleotide-binding protein G(k) subunit alpha OS=Homo sapiens GN=GNAI3 PE=1 SV=3
131	1	SwissProt	IPP2_HUMAN	123	23058	127	2	21	2	0.38	Protein phosphatase inhibitor 2 OS=Homo sapiens GN=PPP1R2 PE=1 SV=2
132	1	SwissProt	RFA1_HUMAN	123	68723	306	2	83	2	0.12	Replication protein A 70 kDa DNA-binding subunit OS=Homo sapiens GN=RPA1 PE=1 SV=2
133	1	SwissProt	PICAL_HUMAN	123	70881	263	4	61	2	0.11	Phosphatidylinositol-binding clathrin assembly protein OS=Homo sapiens GN=PICALM PE=1 SV=2
134	1	SwissProt	TCPH_HUMAN	123	59842	449	2	92	2	0.13	T-complex protein 1 subunit eta OS=Homo sapiens GN=CCT7 PE=1 SV=2
135	1	SwissProt	MYH9_HUMAN	123	227646	1717	4	349	4	0.07	Myosin-9 OS=Homo sapiens GN=MYH9 PE=1 SV=4
136	1	SwissProt	ATLA2_HUMAN	123	66814	204	2	59	2	0.12	Atlastin-2 OS=Homo sapiens GN=ATL2 PE=1 SV=2
137	1	SwissProt	SYVC_HUMAN	123	141642	717	4	169	4	0.11	Valine--tRNA ligase OS=Homo sapiens GN=VARS PE=1 SV=4
138	1	SwissProt	LDHA_HUMAN	123	36950	452	5	59	3	0.36	L-lactate dehydrogenase A chain OS=Homo sapiens GN=LDHA PE=1 SV=2
139	1	SwissProt	1433F_HUMAN	123	28372	228	1	45	1	0.14	14-3-3 protein eta OS=Homo sapiens GN=YWHAH PE=1 SV=4
140	1	SwissProt	MAP7_HUMAN	123	84116	366	2	114	1	0.05	Ensconsin OS=Homo sapiens GN=MAP7 PE=1 SV=1
141	1	SwissProt	ANX11_HUMAN	122	54697	272	1	54	1	0.07	Annexin A11 OS=Homo sapiens GN=ANXA11 PE=1 SV=1
142	1	SwissProt	NONO_HUMAN	122	54311	427	2	87	2	0.15	Non-POU domain-containing octamer-binding protein OS=Homo sapiens GN=NONO PE=1 SV=4
143	1	SwissProt	EGFR_HUMAN	122	137612	512	3	133	2	0.06	Epidermal growth factor receptor OS=Homo sapiens GN=EGFR PE=1 SV=2
144	1	SwissProt	GARS_HUMAN	122	83854	394	1	106	1	0.05	Glycine--tRNA ligase OS=Homo sapiens GN=GARS PE=1 SV=3
145	1	SwissProt	EPN1_HUMAN	122	60370	154	1	43	1	0.06	Epsin-1 OS=Homo sapiens GN=EPN1 PE=1 SV=2
146	1	SwissProt	HCDH_HUMAN	121	34329	201	2	44	2	0.24	Hydroxyacyl-coenzyme A dehydrogenase, mitochondrial OS=Homo sapiens GN=HADH PE=1 SV=3
147	1	SwissProt	HUWE1_HUMAN	121	485523	1943	4	465	2	0.02	E3 ubiquitin-protein ligase HUWE1 OS=Homo sapiens GN=HUWE1 PE=1 SV=3
148	1	SwissProt	ACON_HUMAN	121	86113	480	3	97	3	0.14	Aconitate hydratase, mitochondrial OS=Homo sapiens GN=ACO2 PE=1 SV=2
149	1	SwissProt	PELO_HUMAN	121	43788	213	1	58	1	0.09	Protein pelota homolog OS=Homo sapiens GN=PELO PE=1 SV=2
150	1	SwissProt	CAVN1_HUMAN	120	43450	243	2	55	2	0.19	Caveolae-associated protein 1 OS=Homo sapiens GN=CAVIN1 PE=1 SV=1
151	1	SwissProt	TALDO_HUMAN	120	37688	340	2	58	1	0.1	Transaldolase OS=Homo sapiens GN=TALDO1 PE=1 SV=2
152	1	SwissProt	IF2B3_HUMAN	120	64008	421	2	87	2	0.12	Insulin-like growth factor 2 mRNA-binding protein 3 OS=Homo sapiens GN=IGF2BP3 PE=1 SV=2
153	1	SwissProt	SNX2_HUMAN	120	58549	331	1	70	1	0.07	Sorting nexin-2 OS=Homo sapiens GN=SNX2 PE=1 SV=2
154	1	SwissProt	PLAK_HUMAN	120	82434	357	2	89	2	0.1	Junction plakoglobin OS=Homo sapiens GN=JUP PE=1 SV=3
155	1	SwissProt	PFKAM_HUMAN	120	85984	436	2	101	2	0.09	ATP-dependent 6-phosphofructokinase, muscle type OS=Homo sapiens GN=PFKM PE=1 SV=2
156	1	SwissProt	HAP28_HUMAN	119	20618	146	1	30	1	0.2	28 kDa heat- and acid-stable phosphoprotein OS=Homo sapiens GN=PDAP1 PE=1 SV=1
157	1	SwissProt	LAP2A_HUMAN	119	76016	473	4	101	3	0.16	Lamina-associated polypeptide 2, isoform alpha OS=Homo sapiens GN=TMPO PE=1 SV=2
158	1	SwissProt	LAMP1_HUMAN	119	45367	163	2	42	1	0.09	Lysosome-associated membrane glycoprotein 1 OS=Homo sapiens GN=LAMP1 PE=1 SV=3
159	1	SwissProt	K22E_HUMAN	119	65678	546	2	95	1	0.06	Keratin, type II cytoskeletal 2 epidermal OS=Homo sapiens GN=KRT2 PE=1 SV=2
160	1	SwissProt	UGDH_HUMAN	119	55674	432	5	72	4	0.31	UDP-glucose 6-dehydrogenase OS=Homo sapiens GN=UGDH PE=1 SV=1
161	1	SwissProt	HMOX2_HUMAN	119	36181	181	2	52	2	0.23	Heme oxygenase 2 OS=Homo sapiens GN=HMOX2 PE=1 SV=2
162	1	SwissProt	PNPT1_HUMAN	118	86524	476	2	111	2	0.09	Polyribonucleotide nucleotidyltransferase 1, mitochondrial OS=Homo sapiens GN=PNPT1 PE=1 SV=2
163	1	SwissProt	MSH2_HUMAN	118	105418	505	1	123	1	0.04	DNA mismatch repair protein Msh2 OS=Homo sapiens GN=MSH2 PE=1 SV=1
164	1	SwissProt	GUAD_HUMAN	118	51484	209	2	57	2	0.16	Guanine deaminase OS=Homo sapiens GN=GDA PE=1 SV=1
165	1	SwissProt	KANK1_HUMAN	118	149021	704	2	155	2	0.05	KN motif and ankyrin repeat domain-containing protein 1 OS=Homo sapiens GN=KANK1 PE=1 SV=3
166	1	SwissProt	SDHA_HUMAN	118	73672	389	3	81	2	0.11	Succinate dehydrogenase [ubiquinone] flavoprotein subunit, mitochondrial OS=Homo sapiens GN=SDHA PE=1 SV=2
167	1	SwissProt	HS71A_HUMAN	118	70294	620	1	98	1	0.06	Heat shock 70 kDa protein 1A OS=Homo sapiens GN=HSPA1A PE=1 SV=1
168	1	SwissProt	TFG_HUMAN	118	43478	125	1	29	1	0.09	Protein TFG OS=Homo sapiens GN=TFG PE=1 SV=2
169	1	SwissProt	DCTN2_HUMAN	118	44318	287	2	57	2	0.18	Dynactin subunit 2 OS=Homo sapiens GN=DCTN2 PE=1 SV=4
170	1	SwissProt	ATLA3_HUMAN	118	60960	277	1	63	1	0.06	Atlastin-3 OS=Homo sapiens GN=ATL3 PE=1 SV=1
171	1	SwissProt	RADI_HUMAN	117	68635	595	2	114	2	0.12	Radixin OS=Homo sapiens GN=RDX PE=1 SV=1
172	1	SwissProt	OGFR_HUMAN	117	73850	363	1	74	1	0.05	Opioid growth factor receptor OS=Homo sapiens GN=OGFR PE=1 SV=3
173	1	SwissProt	GLYM_HUMAN	117	56414	389	2	86	2	0.14	Serine hydroxymethyltransferase, mitochondrial OS=Homo sapiens GN=SHMT2 PE=1 SV=3
173	2	SwissProt	GLYC_HUMAN	103	53619	222	2	69	2	0.15	Serine hydroxymethyltransferase, cytosolic OS=Homo sapiens GN=SHMT1 PE=1 SV=1
174	1	SwissProt	U520_HUMAN	117	246006	1118	3	284	2	0.03	U5 small nuclear ribonucleoprotein 200 kDa helicase OS=Homo sapiens GN=SNRNP200 PE=1 SV=2
175	1	SwissProt	HNRH1_HUMAN	117	49484	324	4	57	3	0.26	Heterogeneous nuclear ribonucleoprotein H OS=Homo sapiens GN=HNRNPH1 PE=1 SV=4
175	2	SwissProt	HNRH2_HUMAN	94	49517	278	2	59	2	0.16	Heterogeneous nuclear ribonucleoprotein H2 OS=Homo sapiens GN=HNRNPH2 PE=1 SV=1
176	1	SwissProt	MCCB_HUMAN	117	61808	358	1	79	1	0.06	Methylcrotonoyl-CoA carboxylase beta chain, mitochondrial OS=Homo sapiens GN=MCCC2 PE=1 SV=1
177	1	SwissProt	PCAT1_HUMAN	117	59741	176	1	54	1	0.07	Lysophosphatidylcholine acyltransferase 1 OS=Homo sapiens GN=LPCAT1 PE=1 SV=2
178	1	SwissProt	TPM4_HUMAN	116	28619	349	2	59	2	0.3	Tropomyosin alpha-4 chain OS=Homo sapiens GN=TPM4 PE=1 SV=3
179	1	SwissProt	HNRPF_HUMAN	116	45985	269	2	45	2	0.18	Heterogeneous nuclear ribonucleoprotein F OS=Homo sapiens GN=HNRNPF PE=1 SV=3
180	1	SwissProt	NDUAA_HUMAN	116	41067	199	1	57	1	0.1	NADH dehydrogenase [ubiquinone] 1 alpha subcomplex subunit 10, mitochondrial OS=Homo sapiens GN=NDUFA10 PE=1 SV=1
181	1	SwissProt	TPR_HUMAN	116	267530	1568	3	381	3	0.04	Nucleoprotein TPR OS=Homo sapiens GN=TPR PE=1 SV=3
182	1	SwissProt	SCAM3_HUMAN	116	38661	124	4	27	3	0.34	Secretory carrier-associated membrane protein 3 OS=Homo sapiens GN=SCAMP3 PE=1 SV=3
183	1	SwissProt	ATLA1_HUMAN	116	63845	215	1	68	1	0.06	Atlastin-1 OS=Homo sapiens GN=ATL1 PE=1 SV=1
184	1	SwissProt	DPYL2_HUMAN	116	62711	401	2	71	2	0.13	Dihydropyrimidinase-related protein 2 OS=Homo sapiens GN=DPYSL2 PE=1 SV=1
185	1	SwissProt	PSN1_HUMAN	116	52919	136	1	38	1	0.07	Presenilin-1 OS=Homo sapiens GN=PSEN1 PE=1 SV=1
186	1	SwissProt	PTMA_HUMAN	116	12196	53	1	11	1	0.35	Prothymosin alpha OS=Homo sapiens GN=PTMA PE=1 SV=2
187	1	SwissProt	SE1L1_HUMAN	116	89212	255	2	73	1	0.04	Protein sel-1 homolog 1 OS=Homo sapiens GN=SEL1L PE=1 SV=3
188	1	SwissProt	AHNK_HUMAN	116	629213	3986	2	732	1	0.01	Neuroblast differentiation-associated protein AHNAK OS=Homo sapiens GN=AHNAK PE=1 SV=2
189	1	SwissProt	COPE_HUMAN	115	34688	123	1	40	1	0.11	Coatomer subunit epsilon OS=Homo sapiens GN=COPE PE=1 SV=3
190	1	SwissProt	WASC4_HUMAN	115	137343	571	1	179	1	0.03	WASH complex subunit 4 OS=Homo sapiens GN=WASHC4 PE=1 SV=2
191	1	SwissProt	IPO5_HUMAN	115	125032	524	5	115	3	0.1	Importin-5 OS=Homo sapiens GN=IPO5 PE=1 SV=4
192	1	SwissProt	SRPRA_HUMAN	115	70223	437	2	93	2	0.11	Signal recognition particle receptor subunit alpha OS=Homo sapiens GN=SRPRA PE=1 SV=2
193	1	SwissProt	SETD3_HUMAN	115	67557	387	1	89	1	0.06	Histone-lysine N-methyltransferase setd3 OS=Homo sapiens GN=SETD3 PE=1 SV=1
194	1	SwissProt	ODO1_HUMAN	115	117059	574	2	126	2	0.07	2-oxoglutarate dehydrogenase, mitochondrial OS=Homo sapiens GN=OGDH PE=1 SV=3
195	1	SwissProt	EIF3D_HUMAN	115	64560	261	1	75	1	0.06	Eukaryotic translation initiation factor 3 subunit D OS=Homo sapiens GN=EIF3D PE=1 SV=1
196	1	SwissProt	AT5F1_HUMAN	115	28947	196	1	36	1	0.14	ATP synthase F(0) complex subunit B1, mitochondrial OS=Homo sapiens GN=ATP5F1 PE=1 SV=2
197	1	SwissProt	SCYL2_HUMAN	114	104327	420	1	107	1	0.04	SCY1-like protein 2 OS=Homo sapiens GN=SCYL2 PE=1 SV=1
198	1	SwissProt	PRKDC_HUMAN	114	473749	2775	2	585	2	0.02	DNA-dependent protein kinase catalytic subunit OS=Homo sapiens GN=PRKDC PE=1 SV=3
199	1	SwissProt	HYOU1_HUMAN	114	111494	701	3	153	2	0.07	Hypoxia up-regulated protein 1 OS=Homo sapiens GN=HYOU1 PE=1 SV=1
200	1	SwissProt	MAP4_HUMAN	114	121443	1060	1	161	1	0.03	Microtubule-associated protein 4 OS=Homo sapiens GN=MAP4 PE=1 SV=3
201	1	SwissProt	DIAP1_HUMAN	114	141942	805	2	183	2	0.05	Protein diaphanous homolog 1 OS=Homo sapiens GN=DIAPH1 PE=1 SV=2
202	1	SwissProt	AROS_HUMAN	114	15538	110	1	27	1	0.27	Active regulator of SIRT1 OS=Homo sapiens GN=RPS19BP1 PE=1 SV=1
203	1	SwissProt	SRSF2_HUMAN	114	25461	118	2	33	1	0.16	Serine/arginine-rich splicing factor 2 OS=Homo sapiens GN=SRSF2 PE=1 SV=4
204	1	SwissProt	MYO1E_HUMAN	114	127552	564	1	154	1	0.03	Unconventional myosin-Ie OS=Homo sapiens GN=MYO1E PE=1 SV=2
205	1	SwissProt	ABCF1_HUMAN	114	96323	599	1	128	1	0.04	ATP-binding cassette sub-family F member 1 OS=Homo sapiens GN=ABCF1 PE=1 SV=2
206	1	SwissProt	SHIP2_HUMAN	114	139311	615	2	153	2	0.06	Phosphatidylinositol 3,4,5-trisphosphate 5-phosphatase 2 OS=Homo sapiens GN=INPPL1 PE=1 SV=2
207	1	SwissProt	RPP25_HUMAN	114	20791	143	1	28	1	0.2	Ribonuclease P protein subunit p25 OS=Homo sapiens GN=RPP25 PE=1 SV=1
208	1	SwissProt	MICU2_HUMAN	114	49919	238	1	60	1	0.08	Calcium uptake protein 2, mitochondrial OS=Homo sapiens GN=MICU2 PE=1 SV=2
209	1	SwissProt	SERPH_HUMAN	114	46525	347	2	68	2	0.18	Serpin H1 OS=Homo sapiens GN=SERPINH1 PE=1 SV=2
210	1	SwissProt	RGAP1_HUMAN	114	71666	367	1	87	1	0.05	Rac GTPase-activating protein 1 OS=Homo sapiens GN=RACGAP1 PE=1 SV=1
211	1	SwissProt	HCD2_HUMAN	114	27134	243	2	33	1	0.15	3-hydroxyacyl-CoA dehydrogenase type-2 OS=Homo sapiens GN=HSD17B10 PE=1 SV=3
212	1	SwissProt	RBM39_HUMAN	114	59628	236	1	61	1	0.07	RNA-binding protein 39 OS=Homo sapiens GN=RBM39 PE=1 SV=2
213	1	SwissProt	CPSF7_HUMAN	113	52189	268	1	50	1	0.07	Cleavage and polyadenylation specificity factor subunit 7 OS=Homo sapiens GN=CPSF7 PE=1 SV=1
214	1	SwissProt	MDHM_HUMAN	113	35937	352	2	54	2	0.23	Malate dehydrogenase, mitochondrial OS=Homo sapiens GN=MDH2 PE=1 SV=3
215	1	SwissProt	C1TC_HUMAN	113	102180	686	3	137	3	0.12	C-1-tetrahydrofolate synthase, cytoplasmic OS=Homo sapiens GN=MTHFD1 PE=1 SV=3
216	1	SwissProt	GOGA3_HUMAN	113	167765	1157	2	230	2	0.05	Golgin subfamily A member 3 OS=Homo sapiens GN=GOLGA3 PE=1 SV=2
217	1	SwissProt	PURA2_HUMAN	113	50465	263	1	65	1	0.08	Adenylosuccinate synthetase isozyme 2 OS=Homo sapiens GN=ADSS PE=1 SV=3
218	1	SwissProt	BID_HUMAN	113	22152	125	1	28	1	0.18	BH3-interacting domain death agonist OS=Homo sapiens GN=BID PE=1 SV=1
219	1	SwissProt	HEM3_HUMAN	113	39534	206	1	53	1	0.1	Porphobilinogen deaminase OS=Homo sapiens GN=HMBS PE=1 SV=2
220	1	SwissProt	ABCD3_HUMAN	113	75941	438	1	102	1	0.05	ATP-binding cassette sub-family D member 3 OS=Homo sapiens GN=ABCD3 PE=1 SV=1
221	1	SwissProt	CLIC1_HUMAN	113	27248	206	1	40	1	0.15	Chloride intracellular channel protein 1 OS=Homo sapiens GN=CLIC1 PE=1 SV=4
222	1	SwissProt	YBOX1_HUMAN	113	35903	231	2	40	1	0.11	Nuclease-sensitive element-binding protein 1 OS=Homo sapiens GN=YBX1 PE=1 SV=3
223	1	SwissProt	PRC2A_HUMAN	113	229180	1163	2	245	1	0.02	Protein PRRC2A OS=Homo sapiens GN=PRRC2A PE=1 SV=3
224	1	SwissProt	TOM40_HUMAN	113	38211	85	1	24	1	0.1	Mitochondrial import receptor subunit TOM40 homolog OS=Homo sapiens GN=TOMM40 PE=1 SV=1
225	1	SwissProt	TADBP_HUMAN	112	45053	168	2	41	1	0.09	TAR DNA-binding protein 43 OS=Homo sapiens GN=TARDBP PE=1 SV=1
226	1	SwissProt	MAOX_HUMAN	112	64679	256	2	69	2	0.12	NADP-dependent malic enzyme OS=Homo sapiens GN=ME1 PE=1 SV=1
227	1	SwissProt	GBF1_HUMAN	112	208367	732	2	206	2	0.04	Golgi-specific brefeldin A-resistance guanine nucleotide exchange factor 1 OS=Homo sapiens GN=GBF1 PE=1 SV=2
228	1	SwissProt	TLN1_HUMAN	112	271766	1854	4	345	3	0.04	Talin-1 OS=Homo sapiens GN=TLN1 PE=1 SV=3
229	1	SwissProt	LA_HUMAN	112	46979	391	1	80	1	0.08	Lupus La protein OS=Homo sapiens GN=SSB PE=1 SV=2
230	1	SwissProt	RCN3_HUMAN	112	37470	119	1	37	1	0.11	Reticulocalbin-3 OS=Homo sapiens GN=RCN3 PE=1 SV=1
231	1	SwissProt	TKFC_HUMAN	111	59252	250	2	66	2	0.14	Triokinase/FMN cyclase OS=Homo sapiens GN=TKFC PE=1 SV=2
232	1	SwissProt	NXP20_HUMAN	111	61046	231	2	57	2	0.13	Protein NOXP20 OS=Homo sapiens GN=FAM114A1 PE=1 SV=2
233	1	SwissProt	1433S_HUMAN	111	27871	251	4	45	2	0.31	14-3-3 protein sigma OS=Homo sapiens GN=SFN PE=1 SV=1
234	1	SwissProt	MOES_HUMAN	111	67892	645	2	118	2	0.12	Moesin OS=Homo sapiens GN=MSN PE=1 SV=3
235	1	SwissProt	GFPT1_HUMAN	111	79555	441	2	110	1	0.05	Glutamine--fructose-6-phosphate aminotransferase [isomerizing] 1 OS=Homo sapiens GN=GFPT1 PE=1 SV=3
236	1	SwissProt	GBB4_HUMAN	111	38284	134	1	35	1	0.1	Guanine nucleotide-binding protein subunit beta-4 OS=Homo sapiens GN=GNB4 PE=1 SV=3
237	1	SwissProt	VPS35_HUMAN	111	92447	432	2	106	2	0.09	Vacuolar protein sorting-associated protein 35 OS=Homo sapiens GN=VPS35 PE=1 SV=2
238	1	SwissProt	VP13A_HUMAN	110	361872	1325	1	356	1	0.01	Vacuolar protein sorting-associated protein 13A OS=Homo sapiens GN=VPS13A PE=1 SV=2
239	1	SwissProt	EFTS_HUMAN	110	35710	206	1	43	1	0.11	Elongation factor Ts, mitochondrial OS=Homo sapiens GN=TSFM PE=1 SV=2
240	1	SwissProt	LYRIC_HUMAN	110	63856	388	1	74	1	0.06	Protein LYRIC OS=Homo sapiens GN=MTDH PE=1 SV=2
241	1	SwissProt	RS17_HUMAN	110	15597	103	1	23	1	0.27	40S ribosomal protein S17 OS=Homo sapiens GN=RPS17 PE=1 SV=2
242	1	SwissProt	MTOR_HUMAN	110	290759	1244	1	334	1	0.01	Serine/threonine-protein kinase mTOR OS=Homo sapiens GN=MTOR PE=1 SV=1
243	1	SwissProt	SUCB2_HUMAN	110	46824	360	1	69	1	0.08	Succinate--CoA ligase [GDP-forming] subunit beta, mitochondrial OS=Homo sapiens GN=SUCLG2 PE=1 SV=2
244	1	SwissProt	CAF1A_HUMAN	110	108057	423	1	115	1	0.04	Chromatin assembly factor 1 subunit A OS=Homo sapiens GN=CHAF1A PE=1 SV=2
245	1	SwissProt	CASP7_HUMAN	110	34882	201	1	44	1	0.11	Caspase-7 OS=Homo sapiens GN=CASP7 PE=1 SV=1
246	1	SwissProt	EFTU_HUMAN	110	49852	472	1	70	1	0.08	Elongation factor Tu, mitochondrial OS=Homo sapiens GN=TUFM PE=1 SV=2
247	1	SwissProt	ZW10_HUMAN	110	89628	429	1	117	1	0.04	Centromere/kinetochore protein zw10 homolog OS=Homo sapiens GN=ZW10 PE=1 SV=3
248	1	SwissProt	PPB1_HUMAN	109	58259	366	3	58	3	0.21	Alkaline phosphatase, placental type OS=Homo sapiens GN=ALPP PE=1 SV=2
248	2	SwissProt	PPBI_HUMAN	108	57119	322	2	53	2	0.14	Intestinal-type alkaline phosphatase OS=Homo sapiens GN=ALPI PE=1 SV=2
249	1	SwissProt	RDH14_HUMAN	109	37184	185	1	43	1	0.11	Retinol dehydrogenase 14 OS=Homo sapiens GN=RDH14 PE=1 SV=1
250	1	SwissProt	ARFG3_HUMAN	109	57406	344	1	75	1	0.07	ADP-ribosylation factor GTPase-activating protein 3 OS=Homo sapiens GN=ARFGAP3 PE=1 SV=1
251	1	SwissProt	WDR81_HUMAN	109	213389	739	1	191	1	0.02	WD repeat-containing protein 81 OS=Homo sapiens GN=WDR81 PE=1 SV=2
252	1	SwissProt	KBP_HUMAN	109	72453	278	1	76	1	0.05	KIF1-binding protein OS=Homo sapiens GN=KIF1BP PE=1 SV=1
253	1	SwissProt	BPNT1_HUMAN	109	33713	189	2	47	2	0.25	3'(2'),5'-bisphosphate nucleotidase 1 OS=Homo sapiens GN=BPNT1 PE=1 SV=1
254	1	SwissProt	CAP1_HUMAN	109	52325	418	1	73	1	0.07	Adenylyl cyclase-associated protein 1 OS=Homo sapiens GN=CAP1 PE=1 SV=5
255	1	SwissProt	DC1L1_HUMAN	109	56829	375	1	76	1	0.07	Cytoplasmic dynein 1 light intermediate chain 1 OS=Homo sapiens GN=DYNC1LI1 PE=1 SV=3
256	1	SwissProt	MACF1_HUMAN	109	843033	4384	1	1097	1	0	Microtubule-actin cross-linking factor 1, isoforms 1/2/3/5 OS=Homo sapiens GN=MACF1 PE=1 SV=4
257	1	SwissProt	SCOT1_HUMAN	109	56578	431	2	71	2	0.14	Succinyl-CoA:3-ketoacid coenzyme A transferase 1, mitochondrial OS=Homo sapiens GN=OXCT1 PE=1 SV=1
258	1	SwissProt	EIF3A_HUMAN	109	166867	887	1	233	1	0.02	Eukaryotic translation initiation factor 3 subunit A OS=Homo sapiens GN=EIF3A PE=1 SV=1
259	1	SwissProt	HIP1R_HUMAN	109	119999	805	1	173	1	0.03	Huntingtin-interacting protein 1-related protein OS=Homo sapiens GN=HIP1R PE=1 SV=2
260	1	SwissProt	AFG32_HUMAN	109	88984	478	1	119	1	0.04	AFG3-like protein 2 OS=Homo sapiens GN=AFG3L2 PE=1 SV=2
261	1	SwissProt	XPO1_HUMAN	109	124447	481	2	122	2	0.06	Exportin-1 OS=Homo sapiens GN=XPO1 PE=1 SV=1
262	1	SwissProt	FADD_HUMAN	109	23493	78	1	25	1	0.17	FAS-associated death domain protein OS=Homo sapiens GN=FADD PE=1 SV=1
263	1	SwissProt	SNR40_HUMAN	109	39742	170	1	42	1	0.1	U5 small nuclear ribonucleoprotein 40 kDa protein OS=Homo sapiens GN=SNRNP40 PE=1 SV=1
264	1	SwissProt	CSTF1_HUMAN	109	49125	146	1	43	1	0.08	Cleavage stimulation factor subunit 1 OS=Homo sapiens GN=CSTF1 PE=1 SV=1
265	1	SwissProt	PSMD2_HUMAN	108	100877	545	1	113	1	0.04	26S proteasome non-ATPase regulatory subunit 2 OS=Homo sapiens GN=PSMD2 PE=1 SV=3
266	1	SwissProt	XRCC5_HUMAN	108	83222	444	3	111	3	0.15	X-ray repair cross-complementing protein 5 OS=Homo sapiens GN=XRCC5 PE=1 SV=3
267	1	SwissProt	KAP2_HUMAN	108	45832	284	1	61	1	0.09	cAMP-dependent protein kinase type II-alpha regulatory subunit OS=Homo sapiens GN=PRKAR2A PE=1 SV=2
268	1	SwissProt	AIFM1_HUMAN	108	67144	465	1	83	1	0.06	Apoptosis-inducing factor 1, mitochondrial OS=Homo sapiens GN=AIFM1 PE=1 SV=1
269	1	SwissProt	ESYT1_HUMAN	108	123293	532	2	124	2	0.06	Extended synaptotagmin-1 OS=Homo sapiens GN=ESYT1 PE=1 SV=1
270	1	SwissProt	PDIA3_HUMAN	108	57146	389	2	84	2	0.14	Protein disulfide-isomerase A3 OS=Homo sapiens GN=PDIA3 PE=1 SV=4
271	1	SwissProt	CYBP_HUMAN	108	26308	175	1	41	1	0.15	Calcyclin-binding protein OS=Homo sapiens GN=CACYBP PE=1 SV=2
272	1	SwissProt	QOR_HUMAN	108	35356	256	1	46	1	0.11	Quinone oxidoreductase OS=Homo sapiens GN=CRYZ PE=1 SV=1
273	1	SwissProt	FLNB_HUMAN	108	280157	1864	4	341	4	0.06	Filamin-B OS=Homo sapiens GN=FLNB PE=1 SV=2
274	1	SwissProt	PGM1_HUMAN	108	61696	459	2	85	2	0.13	Phosphoglucomutase-1 OS=Homo sapiens GN=PGM1 PE=1 SV=3
275	1	SwissProt	SNX5_HUMAN	108	47072	239	1	64	1	0.08	Sorting nexin-5 OS=Homo sapiens GN=SNX5 PE=1 SV=1
276	1	SwissProt	MP2K2_HUMAN	108	44681	201	2	47	2	0.18	Dual specificity mitogen-activated protein kinase kinase 2 OS=Homo sapiens GN=MAP2K2 PE=1 SV=1
277	1	SwissProt	SMCA4_HUMAN	108	185100	764	2	194	2	0.04	Transcription activator BRG1 OS=Homo sapiens GN=SMARCA4 PE=1 SV=2
278	1	SwissProt	COR1C_HUMAN	108	53899	318	3	61	3	0.23	Coronin-1C OS=Homo sapiens GN=CORO1C PE=1 SV=1
279	1	SwissProt	IMB1_HUMAN	108	98420	412	2	78	1	0.04	Importin subunit beta-1 OS=Homo sapiens GN=KPNB1 PE=1 SV=2
280	1	SwissProt	QCR2_HUMAN	108	48584	267	3	56	3	0.26	Cytochrome b-c1 complex subunit 2, mitochondrial OS=Homo sapiens GN=UQCRC2 PE=1 SV=3
281	1	SwissProt	TTC37_HUMAN	108	177485	877	2	222	2	0.04	Tetratricopeptide repeat protein 37 OS=Homo sapiens GN=TTC37 PE=1 SV=1
282	1	SwissProt	ARPC5_HUMAN	108	16367	139	1	27	1	0.25	Actin-related protein 2/3 complex subunit 5 OS=Homo sapiens GN=ARPC5 PE=1 SV=3
283	1	SwissProt	TSN_HUMAN	108	26281	148	2	33	2	0.33	Translin OS=Homo sapiens GN=TSN PE=1 SV=1
284	1	SwissProt	SUV3_HUMAN	107	88791	381	1	101	1	0.04	ATP-dependent RNA helicase SUPV3L1, mitochondrial OS=Homo sapiens GN=SUPV3L1 PE=1 SV=1
285	1	SwissProt	ROA0_HUMAN	107	30993	158	1	35	1	0.13	Heterogeneous nuclear ribonucleoprotein A0 OS=Homo sapiens GN=HNRNPA0 PE=1 SV=1
286	1	SwissProt	CTNA1_HUMAN	107	100693	526	1	146	1	0.04	Catenin alpha-1 OS=Homo sapiens GN=CTNNA1 PE=1 SV=1
287	1	SwissProt	COPA_HUMAN	107	139797	953	2	184	2	0.06	Coatomer subunit alpha OS=Homo sapiens GN=COPA PE=1 SV=2
288	1	SwissProt	EIF3F_HUMAN	107	37654	124	2	31	2	0.22	Eukaryotic translation initiation factor 3 subunit F OS=Homo sapiens GN=EIF3F PE=1 SV=1
289	1	SwissProt	ABCE1_HUMAN	107	68240	347	1	89	1	0.06	ATP-binding cassette sub-family E member 1 OS=Homo sapiens GN=ABCE1 PE=1 SV=1
290	1	SwissProt	RPN2_HUMAN	107	69355	262	3	58	2	0.11	Dolichyl-diphosphooligosaccharide--protein glycosyltransferase subunit 2 OS=Homo sapiens GN=RPN2 PE=1 SV=3
291	1	SwissProt	PUR2_HUMAN	107	108953	593	2	128	2	0.07	Trifunctional purine biosynthetic protein adenosine-3 OS=Homo sapiens GN=GART PE=1 SV=1
292	1	SwissProt	HNRPQ_HUMAN	107	69788	418	2	87	2	0.11	Heterogeneous nuclear ribonucleoprotein Q OS=Homo sapiens GN=SYNCRIP PE=1 SV=2
293	1	SwissProt	NU155_HUMAN	107	156697	600	2	151	2	0.05	Nuclear pore complex protein Nup155 OS=Homo sapiens GN=NUP155 PE=1 SV=1
294	1	SwissProt	PREP_HUMAN	107	118364	549	1	139	1	0.03	Presequence protease, mitochondrial OS=Homo sapiens GN=PITRM1 PE=1 SV=3
295	1	SwissProt	PPBT_HUMAN	107	57611	276	2	58	2	0.14	Alkaline phosphatase, tissue-nonspecific isozyme OS=Homo sapiens GN=ALPL PE=1 SV=4
296	1	SwissProt	SPRE_HUMAN	106	28316	138	1	39	1	0.14	Sepiapterin reductase OS=Homo sapiens GN=SPR PE=1 SV=1
297	1	SwissProt	NUP85_HUMAN	106	75826	293	2	78	2	0.1	Nuclear pore complex protein Nup85 OS=Homo sapiens GN=NUP85 PE=1 SV=1
298	1	SwissProt	CALD1_HUMAN	106	93232	683	2	154	2	0.08	Caldesmon OS=Homo sapiens GN=CALD1 PE=1 SV=3
299	1	SwissProt	LRRF1_HUMAN	106	89826	480	1	98	1	0.04	Leucine-rich repeat flightless-interacting protein 1 OS=Homo sapiens GN=LRRFIP1 PE=1 SV=2
300	1	SwissProt	IDH3A_HUMAN	106	40022	190	1	53	1	0.1	Isocitrate dehydrogenase [NAD] subunit alpha, mitochondrial OS=Homo sapiens GN=IDH3A PE=1 SV=1
301	1	SwissProt	GSTP1_HUMAN	106	23569	135	1	31	1	0.17	Glutathione S-transferase P OS=Homo sapiens GN=GSTP1 PE=1 SV=2
302	1	SwissProt	SQOR_HUMAN	106	50214	302	3	65	3	0.25	Sulfide:quinone oxidoreductase, mitochondrial OS=Homo sapiens GN=SQOR PE=1 SV=1
303	1	SwissProt	TENS3_HUMAN	106	156366	613	1	155	1	0.02	Tensin-3 OS=Homo sapiens GN=TNS3 PE=1 SV=2
304	1	SwissProt	PABP1_HUMAN	106	70854	466	2	89	2	0.11	Polyadenylate-binding protein 1 OS=Homo sapiens GN=PABPC1 PE=1 SV=2
305	1	SwissProt	RRP15_HUMAN	106	31636	172	1	43	1	0.13	RRP15-like protein OS=Homo sapiens GN=RRP15 PE=1 SV=2
306	1	SwissProt	XPO5_HUMAN	106	138332	492	1	136	1	0.03	Exportin-5 OS=Homo sapiens GN=XPO5 PE=1 SV=1
307	1	SwissProt	PAXI_HUMAN	106	65946	266	2	56	1	0.06	Paxillin OS=Homo sapiens GN=PXN PE=1 SV=3
308	1	SwissProt	TRM6_HUMAN	106	56049	254	1	70	1	0.07	tRNA (adenine(58)-N(1))-methyltransferase non-catalytic subunit TRM6 OS=Homo sapiens GN=TRMT6 PE=1 SV=1
309	1	SwissProt	PCP_HUMAN	106	56277	105	1	40	1	0.07	Lysosomal Pro-X carboxypeptidase OS=Homo sapiens GN=PRCP PE=1 SV=1
310	1	SwissProt	B4GT1_HUMAN	106	44291	145	1	41	1	0.09	Beta-1,4-galactosyltransferase 1 OS=Homo sapiens GN=B4GALT1 PE=1 SV=5
311	1	SwissProt	IPYR2_HUMAN	106	38409	186	1	54	1	0.1	Inorganic pyrophosphatase 2, mitochondrial OS=Homo sapiens GN=PPA2 PE=1 SV=2
312	1	SwissProt	NDKB_HUMAN	106	17401	196	1	30	1	0.24	Nucleoside diphosphate kinase B OS=Homo sapiens GN=NME2 PE=1 SV=1
313	1	SwissProt	LIMC1_HUMAN	106	122818	693	2	155	2	0.06	LIM and calponin homology domains-containing protein 1 OS=Homo sapiens GN=LIMCH1 PE=1 SV=4
314	1	SwissProt	SRP54_HUMAN	106	55953	353	1	88	1	0.07	Signal recognition particle 54 kDa protein OS=Homo sapiens GN=SRP54 PE=1 SV=1
315	1	SwissProt	ASSY_HUMAN	106	46786	511	1	63	1	0.08	Argininosuccinate synthase OS=Homo sapiens GN=ASS1 PE=1 SV=2
316	1	SwissProt	SRPRB_HUMAN	105	29912	262	1	47	1	0.13	Signal recognition particle receptor subunit beta OS=Homo sapiens GN=SRPRB PE=1 SV=3
317	1	SwissProt	NUP50_HUMAN	105	50512	254	1	68	1	0.08	Nuclear pore complex protein Nup50 OS=Homo sapiens GN=NUP50 PE=1 SV=2
318	1	SwissProt	THIL_HUMAN	105	45456	355	4	66	3	0.28	Acetyl-CoA acetyltransferase, mitochondrial OS=Homo sapiens GN=ACAT1 PE=1 SV=1
319	1	SwissProt	IMA1_HUMAN	105	58168	228	1	54	1	0.07	Importin subunit alpha-1 OS=Homo sapiens GN=KPNA2 PE=1 SV=1
320	1	SwissProt	NUP98_HUMAN	105	198597	731	3	165	3	0.06	Nuclear pore complex protein Nup98-Nup96 OS=Homo sapiens GN=NUP98 PE=1 SV=4
321	1	SwissProt	RIR1_HUMAN	105	90925	420	1	99	1	0.04	Ribonucleoside-diphosphate reductase large subunit OS=Homo sapiens GN=RRM1 PE=1 SV=1
322	1	SwissProt	RINI_HUMAN	105	51766	169	1	56	1	0.08	Ribonuclease inhibitor OS=Homo sapiens GN=RNH1 PE=1 SV=2
323	1	SwissProt	MUTA_HUMAN	105	83538	422	1	95	1	0.05	Methylmalonyl-CoA mutase, mitochondrial OS=Homo sapiens GN=MUT PE=1 SV=4
324	1	SwissProt	DHRS4_HUMAN	105	29803	192	1	40	1	0.13	Dehydrogenase/reductase SDR family member 4 OS=Homo sapiens GN=DHRS4 PE=1 SV=3
325	1	SwissProt	NP1L1_HUMAN	105	45631	168	3	44	1	0.09	Nucleosome assembly protein 1-like 1 OS=Homo sapiens GN=NAP1L1 PE=1 SV=1
326	1	SwissProt	TRM2_HUMAN	105	57182	222	1	65	1	0.07	tRNA (uracil(54)-C(5))-methyltransferase homolog OS=Homo sapiens GN=TRMT2B PE=1 SV=1
327	1	SwissProt	DDX46_HUMAN	105	117803	763	1	162	1	0.03	Probable ATP-dependent RNA helicase DDX46 OS=Homo sapiens GN=DDX46 PE=1 SV=2
328	1	SwissProt	RAB8A_HUMAN	105	23824	202	1	42	1	0.17	Ras-related protein Rab-8A OS=Homo sapiens GN=RAB8A PE=1 SV=1
329	1	SwissProt	ABHDA_HUMAN	105	34253	171	1	42	1	0.12	Mycophenolic acid acyl-glucuronide esterase, mitochondrial OS=Homo sapiens GN=ABHD10 PE=1 SV=1
330	1	SwissProt	1433E_HUMAN	105	29326	290	2	48	2	0.29	14-3-3 protein epsilon OS=Homo sapiens GN=YWHAE PE=1 SV=1
331	1	SwissProt	VDAC1_HUMAN	105	30868	309	2	44	2	0.27	Voltage-dependent anion-selective channel protein 1 OS=Homo sapiens GN=VDAC1 PE=1 SV=2
332	1	SwissProt	CAN1_HUMAN	105	82465	399	1	105	1	0.05	Calpain-1 catalytic subunit OS=Homo sapiens GN=CAPN1 PE=1 SV=1
333	1	SwissProt	CPNE3_HUMAN	105	60947	220	1	60	1	0.06	Copine-3 OS=Homo sapiens GN=CPNE3 PE=1 SV=1
334	1	SwissProt	PCCB_HUMAN	105	58806	310	1	77	1	0.07	Propionyl-CoA carboxylase beta chain, mitochondrial OS=Homo sapiens GN=PCCB PE=1 SV=3
335	1	SwissProt	CAND1_HUMAN	105	137999	680	1	151	1	0.03	Cullin-associated NEDD8-dissociated protein 1 OS=Homo sapiens GN=CAND1 PE=1 SV=2
336	1	SwissProt	PO210_HUMAN	105	205895	592	2	158	2	0.04	Nuclear pore membrane glycoprotein 210 OS=Homo sapiens GN=NUP210 PE=1 SV=3
337	1	SwissProt	QCR1_HUMAN	105	53297	206	2	58	2	0.15	Cytochrome b-c1 complex subunit 1, mitochondrial OS=Homo sapiens GN=UQCRC1 PE=1 SV=3
338	1	SwissProt	PA24A_HUMAN	104	85697	257	1	83	1	0.05	Cytosolic phospholipase A2 OS=Homo sapiens GN=PLA2G4A PE=1 SV=2
339	1	SwissProt	PRS7_HUMAN	104	49002	346	1	79	1	0.08	26S proteasome regulatory subunit 7 OS=Homo sapiens GN=PSMC2 PE=1 SV=3
340	1	SwissProt	MIC60_HUMAN	104	84026	617	2	128	2	0.09	MICOS complex subunit MIC60 OS=Homo sapiens GN=IMMT PE=1 SV=1
341	1	SwissProt	FAH2A_HUMAN	104	34916	163	1	39	1	0.11	Fumarylacetoacetate hydrolase domain-containing protein 2A OS=Homo sapiens GN=FAHD2A PE=1 SV=1
342	1	SwissProt	EWS_HUMAN	104	68721	208	1	50	1	0.06	RNA-binding protein EWS OS=Homo sapiens GN=EWSR1 PE=1 SV=1
343	1	SwissProt	TF3C4_HUMAN	104	93235	431	1	120	1	0.04	General transcription factor 3C polypeptide 4 OS=Homo sapiens GN=GTF3C4 PE=1 SV=2
344	1	SwissProt	MCM3_HUMAN	104	91551	524	1	126	1	0.04	DNA replication licensing factor MCM3 OS=Homo sapiens GN=MCM3 PE=1 SV=3
345	1	SwissProt	SFR19_HUMAN	104	139814	700	1	131	1	0.03	Splicing factor, arginine/serine-rich 19 OS=Homo sapiens GN=SCAF1 PE=1 SV=3
346	1	SwissProt	UBR5_HUMAN	104	312352	1109	1	304	1	0.01	E3 ubiquitin-protein ligase UBR5 OS=Homo sapiens GN=UBR5 PE=1 SV=2
347	1	SwissProt	SRP19_HUMAN	104	16374	99	1	20	1	0.25	Signal recognition particle 19 kDa protein OS=Homo sapiens GN=SRP19 PE=1 SV=3
348	1	SwissProt	DPOE3_HUMAN	104	16906	91	1	26	1	0.24	DNA polymerase epsilon subunit 3 OS=Homo sapiens GN=POLE3 PE=1 SV=1
349	1	SwissProt	OSTF1_HUMAN	104	23943	159	2	32	2	0.36	Osteoclast-stimulating factor 1 OS=Homo sapiens GN=OSTF1 PE=1 SV=2
350	1	SwissProt	STX8_HUMAN	104	27004	173	1	40	1	0.15	Syntaxin-8 OS=Homo sapiens GN=STX8 PE=1 SV=2
351	1	SwissProt	BIG2_HUMAN	104	204418	885	2	245	2	0.04	Brefeldin A-inhibited guanine nucleotide-exchange protein 2 OS=Homo sapiens GN=ARFGEF2 PE=1 SV=3
352	1	SwissProt	VIME_HUMAN	104	53676	388	1	84	1	0.07	Vimentin OS=Homo sapiens GN=VIM PE=1 SV=4
353	1	SwissProt	AIMP1_HUMAN	104	34616	332	1	48	1	0.11	Aminoacyl tRNA synthase complex-interacting multifunctional protein 1 OS=Homo sapiens GN=AIMP1 PE=1 SV=2
354	1	SwissProt	MRP1_HUMAN	104	172907	639	1	163	1	0.02	Multidrug resistance-associated protein 1 OS=Homo sapiens GN=ABCC1 PE=1 SV=3
355	1	SwissProt	DC1I2_HUMAN	104	71811	279	1	65	1	0.05	Cytoplasmic dynein 1 intermediate chain 2 OS=Homo sapiens GN=DYNC1I2 PE=1 SV=3
356	1	SwissProt	EIF3C_HUMAN	104	105962	533	2	124	2	0.07	Eukaryotic translation initiation factor 3 subunit C OS=Homo sapiens GN=EIF3C PE=1 SV=1
357	1	SwissProt	RACK1_HUMAN	104	35511	223	1	47	1	0.11	Receptor of activated protein C kinase 1 OS=Homo sapiens GN=RACK1 PE=1 SV=3
358	1	SwissProt	CAPR1_HUMAN	104	78489	229	2	58	2	0.1	Caprin-1 OS=Homo sapiens GN=CAPRIN1 PE=1 SV=2
359	1	SwissProt	COX5A_HUMAN	104	16923	100	1	25	1	0.24	Cytochrome c oxidase subunit 5A, mitochondrial OS=Homo sapiens GN=COX5A PE=1 SV=2
360	1	SwissProt	RL28_HUMAN	104	15795	226	1	36	1	0.26	60S ribosomal protein L28 OS=Homo sapiens GN=RPL28 PE=1 SV=3
361	1	SwissProt	SMC3_HUMAN	104	141853	894	1	231	1	0.03	Structural maintenance of chromosomes protein 3 OS=Homo sapiens GN=SMC3 PE=1 SV=2
362	1	SwissProt	CLIP2_HUMAN	104	116223	826	1	167	1	0.03	CAP-Gly domain-containing linker protein 2 OS=Homo sapiens GN=CLIP2 PE=1 SV=1
363	1	SwissProt	TM209_HUMAN	104	63281	221	1	52	1	0.06	Transmembrane protein 209 OS=Homo sapiens GN=TMEM209 PE=1 SV=2
364	1	SwissProt	CLPT1_HUMAN	104	76277	190	3	58	1	0.05	Cleft lip and palate transmembrane protein 1 OS=Homo sapiens GN=CLPTM1 PE=1 SV=1
365	1	SwissProt	PSME4_HUMAN	104	213536	703	1	202	1	0.02	Proteasome activator complex subunit 4 OS=Homo sapiens GN=PSME4 PE=1 SV=2
366	1	SwissProt	SURF4_HUMAN	103	30602	81	1	18	1	0.13	Surfeit locus protein 4 OS=Homo sapiens GN=SURF4 PE=1 SV=3
367	1	SwissProt	AP2A2_HUMAN	103	104807	419	2	122	2	0.07	AP-2 complex subunit alpha-2 OS=Homo sapiens GN=AP2A2 PE=1 SV=2
367	2	SwissProt	AP2A1_HUMAN	99	108561	476	2	132	2	0.07	AP-2 complex subunit alpha-1 OS=Homo sapiens GN=AP2A1 PE=1 SV=3
368	1	SwissProt	RFC5_HUMAN	103	38757	208	1	56	1	0.1	Replication factor C subunit 5 OS=Homo sapiens GN=RFC5 PE=1 SV=1
369	1	SwissProt	NDUV1_HUMAN	103	51469	244	1	62	1	0.08	NADH dehydrogenase [ubiquinone] flavoprotein 1, mitochondrial OS=Homo sapiens GN=NDUFV1 PE=1 SV=4
370	1	SwissProt	PLOD2_HUMAN	103	85373	321	1	99	1	0.05	Procollagen-lysine,2-oxoglutarate 5-dioxygenase 2 OS=Homo sapiens GN=PLOD2 PE=1 SV=2
371	1	SwissProt	DNM1L_HUMAN	103	82339	474	2	113	2	0.1	Dynamin-1-like protein OS=Homo sapiens GN=DNM1L PE=1 SV=2
372	1	SwissProt	FRIL_HUMAN	103	20064	101	1	27	1	0.2	Ferritin light chain OS=Homo sapiens GN=FTL PE=1 SV=2
373	1	SwissProt	NOL3_HUMAN	103	22844	55	1	14	1	0.18	Nucleolar protein 3 OS=Homo sapiens GN=NOL3 PE=1 SV=2
374	1	SwissProt	PPIA_HUMAN	103	18229	231	1	32	1	0.23	Peptidyl-prolyl cis-trans isomerase A OS=Homo sapiens GN=PPIA PE=1 SV=2
375	1	SwissProt	AGM1_HUMAN	103	60270	251	1	68	1	0.06	Phosphoacetylglucosamine mutase OS=Homo sapiens GN=PGM3 PE=1 SV=1
376	1	SwissProt	SYSC_HUMAN	103	59253	300	1	76	1	0.07	Serine--tRNA ligase, cytoplasmic OS=Homo sapiens GN=SARS PE=1 SV=3
377	1	SwissProt	VIGLN_HUMAN	103	141995	983	2	222	2	0.05	Vigilin OS=Homo sapiens GN=HDLBP PE=1 SV=2
378	1	SwissProt	CSTF3_HUMAN	103	83325	397	3	107	3	0.15	Cleavage stimulation factor subunit 3 OS=Homo sapiens GN=CSTF3 PE=1 SV=1
379	1	SwissProt	RL18_HUMAN	103	21735	188	1	38	1	0.19	60S ribosomal protein L18 OS=Homo sapiens GN=RPL18 PE=1 SV=2
380	1	SwissProt	SCRN1_HUMAN	103	46980	166	1	44	1	0.08	Secernin-1 OS=Homo sapiens GN=SCRN1 PE=1 SV=2
381	1	SwissProt	PNPH_HUMAN	103	32325	148	1	44	1	0.12	Purine nucleoside phosphorylase OS=Homo sapiens GN=PNP PE=1 SV=2
382	1	SwissProt	CBX5_HUMAN	103	22382	175	1	35	1	0.18	Chromobox protein homolog 5 OS=Homo sapiens GN=CBX5 PE=1 SV=1
383	1	SwissProt	K1C18_HUMAN	103	48029	393	1	77	1	0.08	Keratin, type I cytoskeletal 18 OS=Homo sapiens GN=KRT18 PE=1 SV=2
384	1	SwissProt	ODPB_HUMAN	103	39550	182	1	35	1	0.1	Pyruvate dehydrogenase E1 component subunit beta, mitochondrial OS=Homo sapiens GN=PDHB PE=1 SV=3
385	1	SwissProt	AOFB_HUMAN	103	59238	292	1	78	1	0.07	Amine oxidase [flavin-containing] B OS=Homo sapiens GN=MAOB PE=1 SV=3
386	1	SwissProt	SC61B_HUMAN	103	10025	61	1	15	1	0.44	Protein transport protein Sec61 subunit beta OS=Homo sapiens GN=SEC61B PE=1 SV=2
387	1	SwissProt	ATPO_HUMAN	103	23377	156	1	35	1	0.17	ATP synthase subunit O, mitochondrial OS=Homo sapiens GN=ATP5O PE=1 SV=1
388	1	SwissProt	ODP2_HUMAN	103	69466	320	1	73	1	0.06	Dihydrolipoyllysine-residue acetyltransferase component of pyruvate dehydrogenase complex, mitochondrial OS=Homo sapiens GN=DLAT PE=1 SV=3
389	1	SwissProt	MAP2_HUMAN	103	53713	220	1	65	1	0.07	Methionine aminopeptidase 2 OS=Homo sapiens GN=METAP2 PE=1 SV=1
390	1	SwissProt	RANB3_HUMAN	103	60515	256	1	65	1	0.06	Ran-binding protein 3 OS=Homo sapiens GN=RANBP3 PE=1 SV=1
391	1	SwissProt	ACOC_HUMAN	103	98850	481	1	118	1	0.04	Cytoplasmic aconitate hydratase OS=Homo sapiens GN=ACO1 PE=1 SV=3
392	1	SwissProt	ATG3_HUMAN	103	36298	153	1	35	1	0.11	Ubiquitin-like-conjugating enzyme ATG3 OS=Homo sapiens GN=ATG3 PE=1 SV=1
393	1	SwissProt	GORS2_HUMAN	103	47287	134	1	28	1	0.08	Golgi reassembly-stacking protein 2 OS=Homo sapiens GN=GORASP2 PE=1 SV=3
394	1	SwissProt	SGPL1_HUMAN	103	64053	253	1	74	1	0.06	Sphingosine-1-phosphate lyase 1 OS=Homo sapiens GN=SGPL1 PE=1 SV=3
395	1	SwissProt	E41L1_HUMAN	102	99012	575	1	132	1	0.04	Band 4.1-like protein 1 OS=Homo sapiens GN=EPB41L1 PE=1 SV=2
396	1	SwissProt	RRP44_HUMAN	102	110017	502	1	137	1	0.03	Exosome complex exonuclease RRP44 OS=Homo sapiens GN=DIS3 PE=1 SV=2
397	1	SwissProt	NAT10_HUMAN	102	116569	470	1	122	1	0.03	RNA cytidine acetyltransferase OS=Homo sapiens GN=NAT10 PE=1 SV=2
398	1	SwissProt	SSFA2_HUMAN	102	139554	595	1	148	1	0.03	Sperm-specific antigen 2 OS=Homo sapiens GN=SSFA2 PE=1 SV=3
399	1	SwissProt	LZTL1_HUMAN	102	34628	201	1	42	1	0.11	Leucine zipper transcription factor-like protein 1 OS=Homo sapiens GN=LZTFL1 PE=1 SV=1
400	1	SwissProt	SYNC_HUMAN	102	63758	303	1	71	1	0.06	Asparagine--tRNA ligase, cytoplasmic OS=Homo sapiens GN=NARS PE=1 SV=1
401	1	SwissProt	RL10_HUMAN	102	25044	197	1	44	1	0.16	60S ribosomal protein L10 OS=Homo sapiens GN=RPL10 PE=1 SV=4
402	1	SwissProt	RL1D1_HUMAN	102	55167	404	1	90	1	0.07	Ribosomal L1 domain-containing protein 1 OS=Homo sapiens GN=RSL1D1 PE=1 SV=3
403	1	SwissProt	TRI16_HUMAN	102	64884	292	1	76	1	0.06	Tripartite motif-containing protein 16 OS=Homo sapiens GN=TRIM16 PE=1 SV=3
404	1	SwissProt	TNAP2_HUMAN	102	73015	382	1	79	1	0.05	Tumor necrosis factor alpha-induced protein 2 OS=Homo sapiens GN=TNFAIP2 PE=2 SV=2
405	1	SwissProt	PAXX_HUMAN	102	21968	188	1	32	1	0.18	Protein PAXX OS=Homo sapiens GN=C9orf142 PE=1 SV=2
406	1	SwissProt	ERGI1_HUMAN	102	32971	80	1	29	1	0.12	Endoplasmic reticulum-Golgi intermediate compartment protein 1 OS=Homo sapiens GN=ERGIC1 PE=1 SV=1
407	1	SwissProt	CSN7B_HUMAN	102	29889	119	1	27	1	0.13	COP9 signalosome complex subunit 7b OS=Homo sapiens GN=COPS7B PE=1 SV=1
408	1	SwissProt	PSMD9_HUMAN	102	24838	161	1	30	1	0.16	26S proteasome non-ATPase regulatory subunit 9 OS=Homo sapiens GN=PSMD9 PE=1 SV=3
409	1	SwissProt	ANXA6_HUMAN	102	76168	553	1	124	1	0.05	Annexin A6 OS=Homo sapiens GN=ANXA6 PE=1 SV=3
410	1	SwissProt	EXOC2_HUMAN	102	105084	472	1	123	1	0.04	Exocyst complex component 2 OS=Homo sapiens GN=EXOC2 PE=1 SV=1
411	1	SwissProt	TCRG1_HUMAN	102	124051	545	1	145	1	0.03	Transcription elongation regulator 1 OS=Homo sapiens GN=TCERG1 PE=1 SV=2
412	1	SwissProt	FA50A_HUMAN	102	40216	261	1	63	1	0.1	Protein FAM50A OS=Homo sapiens GN=FAM50A PE=1 SV=2
413	1	SwissProt	ECI2_HUMAN	102	43957	193	1	51	1	0.09	Enoyl-CoA delta isomerase 2, mitochondrial OS=Homo sapiens GN=ECI2 PE=1 SV=4
414	1	SwissProt	TMED9_HUMAN	102	27374	188	1	41	1	0.15	Transmembrane emp24 domain-containing protein 9 OS=Homo sapiens GN=TMED9 PE=1 SV=2
415	1	SwissProt	RS3_HUMAN	102	26842	350	1	47	1	0.15	40S ribosomal protein S3 OS=Homo sapiens GN=RPS3 PE=1 SV=2
416	1	SwissProt	SRSF6_HUMAN	102	39677	246	1	57	1	0.1	Serine/arginine-rich splicing factor 6 OS=Homo sapiens GN=SRSF6 PE=1 SV=2
417	1	SwissProt	RHOA_HUMAN	102	22096	129	1	26	1	0.18	Transforming protein RhoA OS=Homo sapiens GN=RHOA PE=1 SV=1
418	1	SwissProt	FNBP4_HUMAN	102	110654	349	1	82	1	0.03	Formin-binding protein 4 OS=Homo sapiens GN=FNBP4 PE=1 SV=3
419	1	SwissProt	RT22_HUMAN	102	41425	234	1	55	1	0.09	28S ribosomal protein S22, mitochondrial OS=Homo sapiens GN=MRPS22 PE=1 SV=1
420	1	SwissProt	BASP1_HUMAN	102	22680	287	2	33	2	0.39	Brain acid soluble protein 1 OS=Homo sapiens GN=BASP1 PE=1 SV=2
421	1	SwissProt	ECM29_HUMAN	102	205985	1123	2	252	2	0.04	Proteasome-associated protein ECM29 homolog OS=Homo sapiens GN=ECM29 PE=1 SV=2
422	1	SwissProt	ISOC1_HUMAN	102	32501	127	1	38	1	0.12	Isochorismatase domain-containing protein 1 OS=Homo sapiens GN=ISOC1 PE=1 SV=3
423	1	SwissProt	FPRP_HUMAN	102	99464	353	1	108	1	0.04	Prostaglandin F2 receptor negative regulator OS=Homo sapiens GN=PTGFRN PE=1 SV=2
424	1	SwissProt	LIMD1_HUMAN	102	73855	192	1	60	1	0.05	LIM domain-containing protein 1 OS=Homo sapiens GN=LIMD1 PE=1 SV=1
425	1	SwissProt	KC1A_HUMAN	102	39118	214	1	55	1	0.1	Casein kinase I isoform alpha OS=Homo sapiens GN=CSNK1A1 PE=1 SV=2
426	1	SwissProt	HXK1_HUMAN	101	103561	578	1	136	1	0.04	Hexokinase-1 OS=Homo sapiens GN=HK1 PE=1 SV=3
427	1	SwissProt	PRP8_HUMAN	101	274738	1205	1	329	1	0.01	Pre-mRNA-processing-splicing factor 8 OS=Homo sapiens GN=PRPF8 PE=1 SV=2
428	1	SwissProt	RALA_HUMAN	101	23723	137	1	33	1	0.17	Ras-related protein Ral-A OS=Homo sapiens GN=RALA PE=1 SV=1
429	1	SwissProt	RTF1_HUMAN	101	80493	445	1	115	1	0.05	RNA polymerase-associated protein RTF1 homolog OS=Homo sapiens GN=RTF1 PE=1 SV=4
430	1	SwissProt	IF4A3_HUMAN	101	47126	271	1	64	1	0.08	Eukaryotic initiation factor 4A-III OS=Homo sapiens GN=EIF4A3 PE=1 SV=4
431	1	SwissProt	LRC47_HUMAN	101	64004	288	2	83	2	0.12	Leucine-rich repeat-containing protein 47 OS=Homo sapiens GN=LRRC47 PE=1 SV=1
432	1	SwissProt	CP51A_HUMAN	101	57169	209	2	61	2	0.14	Lanosterol 14-alpha demethylase OS=Homo sapiens GN=CYP51A1 PE=1 SV=3
433	1	SwissProt	K2C7_HUMAN	101	51411	376	1	74	1	0.08	Keratin, type II cytoskeletal 7 OS=Homo sapiens GN=KRT7 PE=1 SV=5
434	1	SwissProt	SBDS_HUMAN	101	29030	250	1	50	1	0.14	Ribosome maturation protein SBDS OS=Homo sapiens GN=SBDS PE=1 SV=4
435	1	SwissProt	MED22_HUMAN	101	22378	100	1	23	1	0.18	Mediator of RNA polymerase II transcription subunit 22 OS=Homo sapiens GN=MED22 PE=1 SV=2
436	1	SwissProt	NAA15_HUMAN	101	102462	587	1	149	1	0.04	N-alpha-acetyltransferase 15, NatA auxiliary subunit OS=Homo sapiens GN=NAA15 PE=1 SV=1
437	1	SwissProt	DHB4_HUMAN	101	80092	488	1	102	1	0.05	Peroxisomal multifunctional enzyme type 2 OS=Homo sapiens GN=HSD17B4 PE=1 SV=3
438	1	SwissProt	CD97_HUMAN	101	94603	223	1	66	1	0.04	CD97 antigen OS=Homo sapiens GN=CD97 PE=1 SV=4
439	1	SwissProt	EVPL_HUMAN	101	232774	1277	1	351	1	0.02	Envoplakin OS=Homo sapiens GN=EVPL PE=1 SV=3
440	1	SwissProt	DHX15_HUMAN	101	91673	442	1	103	1	0.04	Pre-mRNA-splicing factor ATP-dependent RNA helicase DHX15 OS=Homo sapiens GN=DHX15 PE=1 SV=2
441	1	SwissProt	3HIDH_HUMAN	101	35705	240	1	39	1	0.11	3-hydroxyisobutyrate dehydrogenase, mitochondrial OS=Homo sapiens GN=HIBADH PE=1 SV=2
442	1	SwissProt	DIEXF_HUMAN	101	87343	312	1	91	1	0.04	Digestive organ expansion factor homolog OS=Homo sapiens GN=DIEXF PE=1 SV=2
443	1	SwissProt	H15_HUMAN	101	22566	332	1	46	1	0.18	Histone H1.5 OS=Homo sapiens GN=HIST1H1B PE=1 SV=3
444	1	SwissProt	DJC11_HUMAN	100	63524	316	1	84	1	0.06	DnaJ homolog subfamily C member 11 OS=Homo sapiens GN=DNAJC11 PE=1 SV=2
445	1	SwissProt	SPS2L_HUMAN	100	62204	343	1	94	1	0.06	SPATS2-like protein OS=Homo sapiens GN=SPATS2L PE=1 SV=2
446	1	SwissProt	TSR1_HUMAN	100	92151	420	1	106	1	0.04	Pre-rRNA-processing protein TSR1 homolog OS=Homo sapiens GN=TSR1 PE=1 SV=1
447	1	SwissProt	SYIM_HUMAN	100	114688	584	1	132	1	0.03	Isoleucine--tRNA ligase, mitochondrial OS=Homo sapiens GN=IARS2 PE=1 SV=2
448	1	SwissProt	TFR1_HUMAN	100	85274	781	1	119	1	0.05	Transferrin receptor protein 1 OS=Homo sapiens GN=TFRC PE=1 SV=2
449	1	SwissProt	NPM_HUMAN	100	32726	308	1	44	1	0.12	Nucleophosmin OS=Homo sapiens GN=NPM1 PE=1 SV=2
450	1	SwissProt	SYQ_HUMAN	100	88655	565	1	123	1	0.04	Glutamine--tRNA ligase OS=Homo sapiens GN=QARS PE=1 SV=1
451	1	SwissProt	RPAB3_HUMAN	100	17189	76	1	20	1	0.24	DNA-directed RNA polymerases I, II, and III subunit RPABC3 OS=Homo sapiens GN=POLR2H PE=1 SV=4
452	1	SwissProt	TUT7_HUMAN	100	173288	741	1	222	1	0.02	Terminal uridylyltransferase 7 OS=Homo sapiens GN=ZCCHC6 PE=1 SV=1
453	1	SwissProt	HNRPD_HUMAN	100	38581	222	2	47	1	0.1	Heterogeneous nuclear ribonucleoprotein D0 OS=Homo sapiens GN=HNRNPD PE=1 SV=1
454	1	SwissProt	AHNK2_HUMAN	100	617383	2600	1	604	1	0.01	Protein AHNAK2 OS=Homo sapiens GN=AHNAK2 PE=1 SV=2
455	1	SwissProt	GDIB_HUMAN	100	51087	317	1	66	1	0.08	Rab GDP dissociation inhibitor beta OS=Homo sapiens GN=GDI2 PE=1 SV=2
456	1	SwissProt	ACADV_HUMAN	100	70745	455	1	101	1	0.05	Very long-chain specific acyl-CoA dehydrogenase, mitochondrial OS=Homo sapiens GN=ACADVL PE=1 SV=1
457	1	SwissProt	HSPB1_HUMAN	100	22826	186	1	30	1	0.18	Heat shock protein beta-1 OS=Homo sapiens GN=HSPB1 PE=1 SV=2
458	1	SwissProt	IMA7_HUMAN	100	60733	237	1	61	1	0.06	Importin subunit alpha-7 OS=Homo sapiens GN=KPNA6 PE=1 SV=1
459	1	SwissProt	EHD1_HUMAN	100	60646	357	1	85	1	0.06	EH domain-containing protein 1 OS=Homo sapiens GN=EHD1 PE=1 SV=2
460	1	SwissProt	ABCBA_HUMAN	100	79497	415	1	98	1	0.05	ATP-binding cassette sub-family B member 10, mitochondrial OS=Homo sapiens GN=ABCB10 PE=1 SV=2
461	1	SwissProt	RRAS_HUMAN	100	23637	165	1	35	1	0.17	Ras-related protein R-Ras OS=Homo sapiens GN=RRAS PE=1 SV=1
462	1	SwissProt	UTRO_HUMAN	100	396444	2048	1	506	1	0.01	Utrophin OS=Homo sapiens GN=UTRN PE=1 SV=2
463	1	SwissProt	STRAP_HUMAN	100	38756	215	1	50	1	0.1	Serine-threonine kinase receptor-associated protein OS=Homo sapiens GN=STRAP PE=1 SV=1
464	1	SwissProt	ZFR_HUMAN	100	118079	599	1	134	1	0.03	Zinc finger RNA-binding protein OS=Homo sapiens GN=ZFR PE=1 SV=2
465	1	SwissProt	EH1L1_HUMAN	100	162554	730	1	173	1	0.02	EH domain-binding protein 1-like protein 1 OS=Homo sapiens GN=EHBP1L1 PE=1 SV=2
466	1	SwissProt	BZW2_HUMAN	100	48360	328	1	75	1	0.08	Basic leucine zipper and W2 domain-containing protein 2 OS=Homo sapiens GN=BZW2 PE=1 SV=1
467	1	SwissProt	FRG1_HUMAN	100	29439	125	1	37	1	0.14	Protein FRG1 OS=Homo sapiens GN=FRG1 PE=1 SV=1
468	1	SwissProt	HDGF_HUMAN	100	26886	250	1	45	1	0.15	Hepatoma-derived growth factor OS=Homo sapiens GN=HDGF PE=1 SV=1
469	1	SwissProt	NUP53_HUMAN	100	34866	142	1	31	1	0.11	Nucleoporin NUP53 OS=Homo sapiens GN=NUP35 PE=1 SV=1
470	1	SwissProt	RHEB_HUMAN	100	20542	128	1	25	1	0.2	GTP-binding protein Rheb OS=Homo sapiens GN=RHEB PE=1 SV=1
471	1	SwissProt	HYEP_HUMAN	99	53143	221	1	57	1	0.07	Epoxide hydrolase 1 OS=Homo sapiens GN=EPHX1 PE=1 SV=1
472	1	SwissProt	RAB1A_HUMAN	99	22891	216	1	38	1	0.18	Ras-related protein Rab-1A OS=Homo sapiens GN=RAB1A PE=1 SV=3
473	1	SwissProt	OST48_HUMAN	99	50940	180	1	43	1	0.08	Dolichyl-diphosphooligosaccharide--protein glycosyltransferase 48 kDa subunit OS=Homo sapiens GN=DDOST PE=1 SV=4
474	1	SwissProt	PRS4_HUMAN	99	49325	355	1	73	1	0.08	26S proteasome regulatory subunit 4 OS=Homo sapiens GN=PSMC1 PE=1 SV=1
475	1	SwissProt	RS15A_HUMAN	99	14944	172	1	30	1	0.28	40S ribosomal protein S15a OS=Homo sapiens GN=RPS15A PE=1 SV=2
476	1	SwissProt	NB5R3_HUMAN	99	34441	119	1	38	1	0.11	NADH-cytochrome b5 reductase 3 OS=Homo sapiens GN=CYB5R3 PE=1 SV=3
477	1	SwissProt	ARP2_HUMAN	99	45017	255	1	51	1	0.09	Actin-related protein 2 OS=Homo sapiens GN=ACTR2 PE=1 SV=1
478	1	SwissProt	RS10_HUMAN	99	18886	202	1	34	1	0.22	40S ribosomal protein S10 OS=Homo sapiens GN=RPS10 PE=1 SV=1
479	1	SwissProt	SF3B1_HUMAN	99	146479	828	1	183	1	0.03	Splicing factor 3B subunit 1 OS=Homo sapiens GN=SF3B1 PE=1 SV=3
480	1	SwissProt	RABE2_HUMAN	99	63960	288	1	82	1	0.06	Rab GTPase-binding effector protein 2 OS=Homo sapiens GN=RABEP2 PE=1 SV=2
481	1	SwissProt	SF3B2_HUMAN	99	100279	616	2	121	2	0.08	Splicing factor 3B subunit 2 OS=Homo sapiens GN=SF3B2 PE=1 SV=2
482	1	SwissProt	THTM_HUMAN	99	33443	151	1	40	1	0.12	3-mercaptopyruvate sulfurtransferase OS=Homo sapiens GN=MPST PE=1 SV=3
483	1	SwissProt	RBM19_HUMAN	99	107722	609	1	142	1	0.04	Probable RNA-binding protein 19 OS=Homo sapiens GN=RBM19 PE=1 SV=3
484	1	SwissProt	KIF4A_HUMAN	99	141390	774	1	183	1	0.03	Chromosome-associated kinesin KIF4A OS=Homo sapiens GN=KIF4A PE=1 SV=3
485	1	SwissProt	RPA1_HUMAN	99	196683	851	1	234	1	0.02	DNA-directed RNA polymerase I subunit RPA1 OS=Homo sapiens GN=POLR1A PE=1 SV=2
486	1	SwissProt	CDK4_HUMAN	99	33936	169	1	42	1	0.12	Cyclin-dependent kinase 4 OS=Homo sapiens GN=CDK4 PE=1 SV=2
487	1	SwissProt	VAPB_HUMAN	99	27439	215	1	41	1	0.15	Vesicle-associated membrane protein-associated protein B/C OS=Homo sapiens GN=VAPB PE=1 SV=3
488	1	SwissProt	ADRO_HUMAN	99	54259	265	1	73	1	0.07	NADPH:adrenodoxin oxidoreductase, mitochondrial OS=Homo sapiens GN=FDXR PE=1 SV=3
489	1	SwissProt	PEPL_HUMAN	99	205193	1512	1	342	1	0.02	Periplakin OS=Homo sapiens GN=PPL PE=1 SV=4
490	1	SwissProt	ENPL_HUMAN	99	92696	634	1	136	1	0.04	Endoplasmin OS=Homo sapiens GN=HSP90B1 PE=1 SV=1
491	1	SwissProt	RS24_HUMAN	99	15413	162	1	23	1	0.27	40S ribosomal protein S24 OS=Homo sapiens GN=RPS24 PE=1 SV=1
492	1	SwissProt	PYR1_HUMAN	99	245167	1156	1	251	1	0.02	CAD protein OS=Homo sapiens GN=CAD PE=1 SV=3
493	1	SwissProt	UGPA_HUMAN	99	57076	356	1	82	1	0.07	UTP--glucose-1-phosphate uridylyltransferase OS=Homo sapiens GN=UGP2 PE=1 SV=5
494	1	SwissProt	SYWC_HUMAN	99	53474	289	1	68	1	0.07	Tryptophan--tRNA ligase, cytoplasmic OS=Homo sapiens GN=WARS PE=1 SV=2
495	1	SwissProt	PARVA_HUMAN	99	42274	208	1	54	1	0.09	Alpha-parvin OS=Homo sapiens GN=PARVA PE=1 SV=1
496	1	SwissProt	KPRA_HUMAN	99	39654	237	1	55	1	0.1	Phosphoribosyl pyrophosphate synthase-associated protein 1 OS=Homo sapiens GN=PRPSAP1 PE=1 SV=2
497	1	SwissProt	CMC2_HUMAN	99	74528	354	1	88	1	0.05	Calcium-binding mitochondrial carrier protein Aralar2 OS=Homo sapiens GN=SLC25A13 PE=1 SV=2
498	1	SwissProt	NUP88_HUMAN	99	84629	374	1	97	1	0.05	Nuclear pore complex protein Nup88 OS=Homo sapiens GN=NUP88 PE=1 SV=2
499	1	SwissProt	SNUT1_HUMAN	99	90371	576	1	123	1	0.04	U4/U6.U5 tri-snRNP-associated protein 1 OS=Homo sapiens GN=SART1 PE=1 SV=1
500	1	SwissProt	DAB2_HUMAN	99	82511	381	1	74	1	0.05	Disabled homolog 2 OS=Homo sapiens GN=DAB2 PE=1 SV=3
501	1	SwissProt	KI21A_HUMAN	99	188374	790	1	216	1	0.02	Kinesin-like protein KIF21A OS=Homo sapiens GN=KIF21A PE=1 SV=2
502	1	SwissProt	PMVK_HUMAN	99	22152	141	1	35	1	0.18	Phosphomevalonate kinase OS=Homo sapiens GN=PMVK PE=1 SV=3
503	1	SwissProt	MGST3_HUMAN	99	16734	79	2	18	1	0.25	Microsomal glutathione S-transferase 3 OS=Homo sapiens GN=MGST3 PE=1 SV=1
504	1	SwissProt	RL19_HUMAN	99	23565	172	1	43	1	0.17	60S ribosomal protein L19 OS=Homo sapiens GN=RPL19 PE=1 SV=1
505	1	SwissProt	JUND_HUMAN	99	35266	116	1	28	1	0.11	Transcription factor jun-D OS=Homo sapiens GN=JUND PE=1 SV=3
506	1	SwissProt	DHX36_HUMAN	99	115600	476	1	137	1	0.03	ATP-dependent RNA helicase DHX36 OS=Homo sapiens GN=DHX36 PE=1 SV=2
507	1	SwissProt	RANB9_HUMAN	98	78653	186	1	58	1	0.05	Ran-binding protein 9 OS=Homo sapiens GN=RANBP9 PE=1 SV=1
508	1	SwissProt	ARI1A_HUMAN	98	242805	632	1	174	1	0.02	AT-rich interactive domain-containing protein 1A OS=Homo sapiens GN=ARID1A PE=1 SV=3
509	1	SwissProt	RUVB2_HUMAN	98	51296	289	2	74	2	0.16	RuvB-like 2 OS=Homo sapiens GN=RUVBL2 PE=1 SV=3
510	1	SwissProt	ANPRA_HUMAN	98	119813	440	1	127	1	0.03	Atrial natriuretic peptide receptor 1 OS=Homo sapiens GN=NPR1 PE=1 SV=1
511	1	SwissProt	ACTN4_HUMAN	98	105245	852	2	143	2	0.07	Alpha-actinin-4 OS=Homo sapiens GN=ACTN4 PE=1 SV=2
512	1	SwissProt	CHD4_HUMAN	98	219407	1077	1	244	1	0.02	Chromodomain-helicase-DNA-binding protein 4 OS=Homo sapiens GN=CHD4 PE=1 SV=2
513	1	SwissProt	EXOS4_HUMAN	98	26652	93	1	29	1	0.15	Exosome complex component RRP41 OS=Homo sapiens GN=EXOSC4 PE=1 SV=3
514	1	SwissProt	AAK1_HUMAN	98	104562	426	1	87	1	0.04	AP2-associated protein kinase 1 OS=Homo sapiens GN=AAK1 PE=1 SV=3
515	1	SwissProt	TCPG_HUMAN	98	61066	434	2	92	2	0.13	T-complex protein 1 subunit gamma OS=Homo sapiens GN=CCT3 PE=1 SV=4
516	1	SwissProt	HTSF1_HUMAN	98	86371	408	1	123	1	0.04	HIV Tat-specific factor 1 OS=Homo sapiens GN=HTATSF1 PE=1 SV=1
517	1	SwissProt	KIF15_HUMAN	98	161030	1097	1	236	1	0.02	Kinesin-like protein KIF15 OS=Homo sapiens GN=KIF15 PE=1 SV=1
518	1	SwissProt	TIM50_HUMAN	98	39850	204	1	45	1	0.1	Mitochondrial import inner membrane translocase subunit TIM50 OS=Homo sapiens GN=TIMM50 PE=1 SV=2
519	1	SwissProt	CLAP2_HUMAN	98	141844	814	1	195	1	0.03	CLIP-associating protein 2 OS=Homo sapiens GN=CLASP2 PE=1 SV=2
520	1	SwissProt	DD19A_HUMAN	98	54397	322	2	86	2	0.15	ATP-dependent RNA helicase DDX19A OS=Homo sapiens GN=DDX19A PE=1 SV=1
521	1	SwissProt	TBCE_HUMAN	98	59936	294	1	75	1	0.06	Tubulin-specific chaperone E OS=Homo sapiens GN=TBCE PE=1 SV=1
522	1	SwissProt	FDFT_HUMAN	98	48597	179	1	52	1	0.08	Squalene synthase OS=Homo sapiens GN=FDFT1 PE=1 SV=1
523	1	SwissProt	INF2_HUMAN	98	136851	638	2	143	2	0.06	Inverted formin-2 OS=Homo sapiens GN=INF2 PE=1 SV=2
524	1	SwissProt	COG3_HUMAN	98	95006	384	1	96	1	0.04	Conserved oligomeric Golgi complex subunit 3 OS=Homo sapiens GN=COG3 PE=1 SV=3
525	1	SwissProt	CLPB_HUMAN	98	79193	456	1	109	1	0.05	Caseinolytic peptidase B protein homolog OS=Homo sapiens GN=CLPB PE=1 SV=1
526	1	SwissProt	HIP1_HUMAN	98	117232	558	1	151	1	0.03	Huntingtin-interacting protein 1 OS=Homo sapiens GN=HIP1 PE=1 SV=5
527	1	SwissProt	K2C1_HUMAN	98	66170	571	1	85	1	0.06	Keratin, type II cytoskeletal 1 OS=Homo sapiens GN=KRT1 PE=1 SV=6
528	1	SwissProt	RFC3_HUMAN	98	41328	223	1	62	1	0.1	Replication factor C subunit 3 OS=Homo sapiens GN=RFC3 PE=1 SV=2
529	1	SwissProt	FUND2_HUMAN	98	20720	130	1	32	1	0.2	FUN14 domain-containing protein 2 OS=Homo sapiens GN=FUNDC2 PE=1 SV=2
530	1	SwissProt	6PGD_HUMAN	98	53619	347	1	69	1	0.07	6-phosphogluconate dehydrogenase, decarboxylating OS=Homo sapiens GN=PGD PE=1 SV=3
531	1	SwissProt	ANR17_HUMAN	98	275970	963	1	222	1	0.01	Ankyrin repeat domain-containing protein 17 OS=Homo sapiens GN=ANKRD17 PE=1 SV=3
532	1	SwissProt	GDIA_HUMAN	97	51177	267	2	57	2	0.16	Rab GDP dissociation inhibitor alpha OS=Homo sapiens GN=GDI1 PE=1 SV=2
533	1	SwissProt	GCN1_HUMAN	97	294967	2018	1	396	1	0.01	eIF-2-alpha kinase activator GCN1 OS=Homo sapiens GN=GCN1 PE=1 SV=6
534	1	SwissProt	CBPD_HUMAN	97	153919	560	1	154	1	0.02	Carboxypeptidase D OS=Homo sapiens GN=CPD PE=1 SV=2
535	1	SwissProt	RL12_HUMAN	97	17979	165	1	31	1	0.23	60S ribosomal protein L12 OS=Homo sapiens GN=RPL12 PE=1 SV=1
536	1	SwissProt	EPS15_HUMAN	97	99222	459	1	108	1	0.04	Epidermal growth factor receptor substrate 15 OS=Homo sapiens GN=EPS15 PE=1 SV=2
537	1	SwissProt	LAT1_HUMAN	97	55659	160	2	25	1	0.07	Large neutral amino acids transporter small subunit 1 OS=Homo sapiens GN=SLC7A5 PE=1 SV=2
538	1	SwissProt	PDS5A_HUMAN	97	152274	908	2	209	1	0.03	Sister chromatid cohesion protein PDS5 homolog A OS=Homo sapiens GN=PDS5A PE=1 SV=1
539	1	SwissProt	ZO2_HUMAN	97	134104	732	1	181	1	0.03	Tight junction protein ZO-2 OS=Homo sapiens GN=TJP2 PE=1 SV=2
540	1	SwissProt	ARLY_HUMAN	97	51910	200	1	57	1	0.08	Argininosuccinate lyase OS=Homo sapiens GN=ASL PE=1 SV=4
541	1	SwissProt	HNRPC_HUMAN	97	33707	246	1	59	1	0.12	Heterogeneous nuclear ribonucleoproteins C1/C2 OS=Homo sapiens GN=HNRNPC PE=1 SV=4
542	1	SwissProt	RPN1_HUMAN	97	68641	590	2	100	2	0.12	Dolichyl-diphosphooligosaccharide--protein glycosyltransferase subunit 1 OS=Homo sapiens GN=RPN1 PE=1 SV=1
543	1	SwissProt	MYOF_HUMAN	97	236100	1437	2	299	2	0.03	Myoferlin OS=Homo sapiens GN=MYOF PE=1 SV=1
544	1	SwissProt	PPIB_HUMAN	97	23785	260	1	41	1	0.17	Peptidyl-prolyl cis-trans isomerase B OS=Homo sapiens GN=PPIB PE=1 SV=2
545	1	SwissProt	PUR1_HUMAN	97	58161	260	1	60	1	0.07	Amidophosphoribosyltransferase OS=Homo sapiens GN=PPAT PE=1 SV=1
546	1	SwissProt	UCHL3_HUMAN	97	26337	122	1	25	1	0.15	Ubiquitin carboxyl-terminal hydrolase isozyme L3 OS=Homo sapiens GN=UCHL3 PE=1 SV=1
547	1	SwissProt	SCFD1_HUMAN	97	72676	269	2	83	2	0.11	Sec1 family domain-containing protein 1 OS=Homo sapiens GN=SCFD1 PE=1 SV=4
548	1	SwissProt	DHYS_HUMAN	97	41173	127	1	40	1	0.1	Deoxyhypusine synthase OS=Homo sapiens GN=DHPS PE=1 SV=1
549	1	SwissProt	VATA_HUMAN	97	68660	355	1	86	1	0.06	V-type proton ATPase catalytic subunit A OS=Homo sapiens GN=ATP6V1A PE=1 SV=2
550	1	SwissProt	SC22B_HUMAN	97	24806	158	1	29	1	0.16	Vesicle-trafficking protein SEC22b OS=Homo sapiens GN=SEC22B PE=1 SV=4
551	1	SwissProt	LDHB_HUMAN	97	36900	379	1	51	1	0.11	L-lactate dehydrogenase B chain OS=Homo sapiens GN=LDHB PE=1 SV=2
552	1	SwissProt	RBM10_HUMAN	97	103811	451	1	121	1	0.04	RNA-binding protein 10 OS=Homo sapiens GN=RBM10 PE=1 SV=3
553	1	SwissProt	CALR_HUMAN	97	48283	312	2	57	1	0.08	Calreticulin OS=Homo sapiens GN=CALR PE=1 SV=1
554	1	SwissProt	GSK3A_HUMAN	97	51405	214	1	56	1	0.08	Glycogen synthase kinase-3 alpha OS=Homo sapiens GN=GSK3A PE=1 SV=2
555	1	SwissProt	PUR9_HUMAN	97	65089	356	1	94	1	0.06	Bifunctional purine biosynthesis protein PURH OS=Homo sapiens GN=ATIC PE=1 SV=3
556	1	SwissProt	VPS45_HUMAN	97	65435	370	1	94	1	0.06	Vacuolar protein sorting-associated protein 45 OS=Homo sapiens GN=VPS45 PE=1 SV=1
557	1	SwissProt	SCPDL_HUMAN	97	47464	212	1	52	1	0.08	Saccharopine dehydrogenase-like oxidoreductase OS=Homo sapiens GN=SCCPDH PE=1 SV=1
558	1	SwissProt	APC7_HUMAN	97	67440	321	1	79	1	0.06	Anaphase-promoting complex subunit 7 OS=Homo sapiens GN=ANAPC7 PE=1 SV=4
559	1	SwissProt	NNTM_HUMAN	97	114564	651	1	102	1	0.03	NAD(P) transhydrogenase, mitochondrial OS=Homo sapiens GN=NNT PE=1 SV=3
560	1	SwissProt	PRDX4_HUMAN	97	30749	235	1	41	1	0.13	Peroxiredoxin-4 OS=Homo sapiens GN=PRDX4 PE=1 SV=1
561	1	SwissProt	PTCD3_HUMAN	97	79184	311	1	98	1	0.05	Pentatricopeptide repeat domain-containing protein 3, mitochondrial OS=Homo sapiens GN=PTCD3 PE=1 SV=3
562	1	SwissProt	IF2P_HUMAN	97	139198	783	1	173	1	0.03	Eukaryotic translation initiation factor 5B OS=Homo sapiens GN=EIF5B PE=1 SV=4
563	1	SwissProt	SYTC_HUMAN	96	84294	598	1	118	1	0.05	Threonine--tRNA ligase, cytoplasmic OS=Homo sapiens GN=TARS PE=1 SV=3
564	1	SwissProt	NELFE_HUMAN	96	43328	308	1	56	1	0.09	Negative elongation factor E OS=Homo sapiens GN=NELFE PE=1 SV=3
565	1	SwissProt	MK67I_HUMAN	96	34372	161	1	45	1	0.11	MKI67 FHA domain-interacting nucleolar phosphoprotein OS=Homo sapiens GN=NIFK PE=1 SV=1
566	1	SwissProt	TRXR1_HUMAN	96	71832	463	1	97	1	0.05	Thioredoxin reductase 1, cytoplasmic OS=Homo sapiens GN=TXNRD1 PE=1 SV=3
567	1	SwissProt	DPP3_HUMAN	96	82880	304	1	95	1	0.05	Dipeptidyl peptidase 3 OS=Homo sapiens GN=DPP3 PE=1 SV=2
568	1	SwissProt	SAE1_HUMAN	96	38882	192	1	53	1	0.1	SUMO-activating enzyme subunit 1 OS=Homo sapiens GN=SAE1 PE=1 SV=1
569	1	SwissProt	RT10_HUMAN	96	23099	112	1	31	1	0.17	28S ribosomal protein S10, mitochondrial OS=Homo sapiens GN=MRPS10 PE=1 SV=2
570	1	SwissProt	IMDH2_HUMAN	96	56226	300	1	61	1	0.07	Inosine-5'-monophosphate dehydrogenase 2 OS=Homo sapiens GN=IMPDH2 PE=1 SV=2
571	1	SwissProt	ELP3_HUMAN	96	62789	266	1	80	1	0.06	Elongator complex protein 3 OS=Homo sapiens GN=ELP3 PE=1 SV=2
572	1	SwissProt	AIFM2_HUMAN	96	40615	241	1	49	1	0.1	Apoptosis-inducing factor 2 OS=Homo sapiens GN=AIFM2 PE=1 SV=1
573	1	SwissProt	STX6_HUMAN	96	29215	128	1	27	1	0.14	Syntaxin-6 OS=Homo sapiens GN=STX6 PE=1 SV=1
574	1	SwissProt	EF1A1_HUMAN	96	50451	748	2	62	1	0.08	Elongation factor 1-alpha 1 OS=Homo sapiens GN=EEF1A1 PE=1 SV=1
575	1	SwissProt	M2OM_HUMAN	96	34211	232	1	45	1	0.12	Mitochondrial 2-oxoglutarate/malate carrier protein OS=Homo sapiens GN=SLC25A11 PE=1 SV=3
576	1	SwissProt	TRAP1_HUMAN	96	80345	493	1	121	1	0.05	Heat shock protein 75 kDa, mitochondrial OS=Homo sapiens GN=TRAP1 PE=1 SV=3
577	1	SwissProt	MTA2_HUMAN	96	75717	478	1	108	1	0.05	Metastasis-associated protein MTA2 OS=Homo sapiens GN=MTA2 PE=1 SV=1
578	1	SwissProt	ICLN_HUMAN	96	26370	117	1	24	1	0.15	Methylosome subunit pICln OS=Homo sapiens GN=CLNS1A PE=1 SV=1
579	1	SwissProt	EF1A2_HUMAN	96	50780	709	1	65	1	0.08	Elongation factor 1-alpha 2 OS=Homo sapiens GN=EEF1A2 PE=1 SV=1
580	1	SwissProt	ADT3_HUMAN	96	33073	412	1	58	1	0.12	ADP/ATP translocase 3 OS=Homo sapiens GN=SLC25A6 PE=1 SV=4
581	1	SwissProt	PSMD4_HUMAN	96	40939	124	1	38	1	0.1	26S proteasome non-ATPase regulatory subunit 4 OS=Homo sapiens GN=PSMD4 PE=1 SV=1
582	1	SwissProt	CD44_HUMAN	96	82001	244	1	56	1	0.05	CD44 antigen OS=Homo sapiens GN=CD44 PE=1 SV=3
583	1	SwissProt	CISY_HUMAN	96	51908	267	2	55	2	0.16	Citrate synthase, mitochondrial OS=Homo sapiens GN=CS PE=1 SV=2
584	1	SwissProt	PP1R7_HUMAN	96	41653	207	1	54	1	0.09	Protein phosphatase 1 regulatory subunit 7 OS=Homo sapiens GN=PPP1R7 PE=1 SV=1
585	1	SwissProt	RM01_HUMAN	96	37113	181	1	53	1	0.11	39S ribosomal protein L1, mitochondrial OS=Homo sapiens GN=MRPL1 PE=1 SV=2
586	1	SwissProt	ACAD9_HUMAN	96	69344	345	1	88	1	0.06	Acyl-CoA dehydrogenase family member 9, mitochondrial OS=Homo sapiens GN=ACAD9 PE=1 SV=1
587	1	SwissProt	FKB10_HUMAN	96	64717	264	1	70	1	0.06	Peptidyl-prolyl cis-trans isomerase FKBP10 OS=Homo sapiens GN=FKBP10 PE=1 SV=1
588	1	SwissProt	APEX1_HUMAN	96	35931	258	2	49	2	0.23	DNA-(apurinic or apyrimidinic site) lyase OS=Homo sapiens GN=APEX1 PE=1 SV=2
589	1	SwissProt	LEG1_HUMAN	96	15048	109	1	19	1	0.28	Galectin-1 OS=Homo sapiens GN=LGALS1 PE=1 SV=2
590	1	SwissProt	S12A2_HUMAN	96	132048	552	1	111	1	0.03	Solute carrier family 12 member 2 OS=Homo sapiens GN=SLC12A2 PE=1 SV=1
591	1	SwissProt	RBM27_HUMAN	96	119101	532	1	125	1	0.03	RNA-binding protein 27 OS=Homo sapiens GN=RBM27 PE=1 SV=2
592	1	SwissProt	ARMX3_HUMAN	96	42816	205	1	51	1	0.09	Armadillo repeat-containing X-linked protein 3 OS=Homo sapiens GN=ARMCX3 PE=1 SV=1
593	1	SwissProt	K2C8_HUMAN	95	53671	455	2	87	1	0.07	Keratin, type II cytoskeletal 8 OS=Homo sapiens GN=KRT8 PE=1 SV=7
594	1	SwissProt	IF4A1_HUMAN	95	46353	330	1	61	1	0.08	Eukaryotic initiation factor 4A-I OS=Homo sapiens GN=EIF4A1 PE=1 SV=1
595	1	SwissProt	TRIPB_HUMAN	95	228131	1433	1	337	1	0.02	Thyroid receptor-interacting protein 11 OS=Homo sapiens GN=TRIP11 PE=1 SV=3
596	1	SwissProt	PTN23_HUMAN	95	179830	774	1	182	1	0.02	Tyrosine-protein phosphatase non-receptor type 23 OS=Homo sapiens GN=PTPN23 PE=1 SV=1
597	1	SwissProt	ARF1_HUMAN	95	20741	137	1	32	1	0.2	ADP-ribosylation factor 1 OS=Homo sapiens GN=ARF1 PE=1 SV=2
598	1	SwissProt	RAB1B_HUMAN	95	22328	210	1	39	1	0.18	Ras-related protein Rab-1B OS=Homo sapiens GN=RAB1B PE=1 SV=1
599	1	SwissProt	ZCHC8_HUMAN	95	79156	300	1	83	1	0.05	Zinc finger CCHC domain-containing protein 8 OS=Homo sapiens GN=ZCCHC8 PE=1 SV=2
600	1	SwissProt	TCPE_HUMAN	95	60089	487	1	94	1	0.06	T-complex protein 1 subunit epsilon OS=Homo sapiens GN=CCT5 PE=1 SV=1
601	1	SwissProt	ATX2L_HUMAN	95	113589	426	1	106	1	0.03	Ataxin-2-like protein OS=Homo sapiens GN=ATXN2L PE=1 SV=2
602	1	SwissProt	ILVBL_HUMAN	95	68452	317	1	69	1	0.06	Acetolactate synthase-like protein OS=Homo sapiens GN=ILVBL PE=1 SV=2
603	1	SwissProt	PUM1_HUMAN	95	127079	327	1	100	1	0.03	Pumilio homolog 1 OS=Homo sapiens GN=PUM1 PE=1 SV=3
604	1	SwissProt	COR1B_HUMAN	95	54885	223	1	62	1	0.07	Coronin-1B OS=Homo sapiens GN=CORO1B PE=1 SV=1
605	1	SwissProt	PGES2_HUMAN	95	42088	181	1	59	1	0.09	Prostaglandin E synthase 2 OS=Homo sapiens GN=PTGES2 PE=1 SV=1
606	1	SwissProt	ENAH_HUMAN	95	66584	218	1	67	1	0.06	Protein enabled homolog OS=Homo sapiens GN=ENAH PE=1 SV=2
607	1	SwissProt	SGTA_HUMAN	95	34270	122	1	32	1	0.12	Small glutamine-rich tetratricopeptide repeat-containing protein alpha OS=Homo sapiens GN=SGTA PE=1 SV=1
608	1	SwissProt	RLA0_HUMAN	95	34423	266	1	47	1	0.11	60S acidic ribosomal protein P0 OS=Homo sapiens GN=RPLP0 PE=1 SV=1
609	1	SwissProt	PACN3_HUMAN	95	48799	229	1	71	1	0.08	Protein kinase C and casein kinase substrate in neurons protein 3 OS=Homo sapiens GN=PACSIN3 PE=1 SV=2
610	1	SwissProt	CSPG4_HUMAN	95	251067	604	1	170	1	0.02	Chondroitin sulfate proteoglycan 4 OS=Homo sapiens GN=CSPG4 PE=1 SV=2
611	1	SwissProt	GCDH_HUMAN	95	48610	186	1	58	1	0.08	Glutaryl-CoA dehydrogenase, mitochondrial OS=Homo sapiens GN=GCDH PE=1 SV=1
612	1	SwissProt	GALE_HUMAN	95	38656	117	1	39	1	0.1	UDP-glucose 4-epimerase OS=Homo sapiens GN=GALE PE=1 SV=2
613	1	SwissProt	GNAI1_HUMAN	95	40905	196	1	51	1	0.1	Guanine nucleotide-binding protein G(i) subunit alpha-1 OS=Homo sapiens GN=GNAI1 PE=1 SV=2
614	1	SwissProt	NASP_HUMAN	95	85471	499	1	100	1	0.05	Nuclear autoantigenic sperm protein OS=Homo sapiens GN=NASP PE=1 SV=2
615	1	SwissProt	TRM1L_HUMAN	95	82893	347	1	94	1	0.05	TRMT1-like protein OS=Homo sapiens GN=TRMT1L PE=1 SV=2
616	1	SwissProt	PPAC_HUMAN	95	18487	78	1	26	1	0.22	Low molecular weight phosphotyrosine protein phosphatase OS=Homo sapiens GN=ACP1 PE=1 SV=3
617	1	SwissProt	RTCB_HUMAN	95	55688	308	2	63	1	0.07	tRNA-splicing ligase RtcB homolog OS=Homo sapiens GN=RTCB PE=1 SV=1
618	1	SwissProt	T2EA_HUMAN	94	49763	129	1	47	1	0.08	General transcription factor IIE subunit 1 OS=Homo sapiens GN=GTF2E1 PE=1 SV=2
619	1	SwissProt	NACP1_HUMAN	94	23292	80	1	18	1	0.17	Putative nascent polypeptide-associated complex subunit alpha-like protein OS=Homo sapiens GN=NACAP1 PE=5 SV=1
620	1	SwissProt	PEBP1_HUMAN	94	21158	98	1	25	1	0.19	Phosphatidylethanolamine-binding protein 1 OS=Homo sapiens GN=PEBP1 PE=1 SV=3
621	1	SwissProt	LRSM1_HUMAN	94	84567	465	1	110	1	0.05	E3 ubiquitin-protein ligase LRSAM1 OS=Homo sapiens GN=LRSAM1 PE=1 SV=1
622	1	SwissProt	MUC13_HUMAN	94	55710	145	1	34	1	0.07	Mucin-13 OS=Homo sapiens GN=MUC13 PE=1 SV=3
623	1	SwissProt	KAD1_HUMAN	94	21735	145	1	33	1	0.19	Adenylate kinase isoenzyme 1 OS=Homo sapiens GN=AK1 PE=1 SV=3
624	1	SwissProt	EIF3E_HUMAN	94	52587	253	1	68	1	0.07	Eukaryotic translation initiation factor 3 subunit E OS=Homo sapiens GN=EIF3E PE=1 SV=1
625	1	SwissProt	NMT1_HUMAN	94	57112	259	1	61	1	0.07	Glycylpeptide N-tetradecanoyltransferase 1 OS=Homo sapiens GN=NMT1 PE=1 SV=2
626	1	SwissProt	TDIF2_HUMAN	94	84817	326	1	91	1	0.05	Deoxynucleotidyltransferase terminal-interacting protein 2 OS=Homo sapiens GN=DNTTIP2 PE=1 SV=2
627	1	SwissProt	CND1_HUMAN	94	158508	821	1	192	1	0.02	Condensin complex subunit 1 OS=Homo sapiens GN=NCAPD2 PE=1 SV=3
628	1	SwissProt	SAAL1_HUMAN	94	54436	176	1	52	1	0.07	Protein SAAL1 OS=Homo sapiens GN=SAAL1 PE=1 SV=2
629	1	SwissProt	BCLF1_HUMAN	94	106173	587	1	149	1	0.04	Bcl-2-associated transcription factor 1 OS=Homo sapiens GN=BCLAF1 PE=1 SV=2
630	1	SwissProt	NUP93_HUMAN	94	93943	517	1	126	1	0.04	Nuclear pore complex protein Nup93 OS=Homo sapiens GN=NUP93 PE=1 SV=2
631	1	SwissProt	ATG7_HUMAN	94	79050	264	1	89	1	0.05	Ubiquitin-like modifier-activating enzyme ATG7 OS=Homo sapiens GN=ATG7 PE=1 SV=1
632	1	SwissProt	HMCS1_HUMAN	94	57828	236	1	56	1	0.07	Hydroxymethylglutaryl-CoA synthase, cytoplasmic OS=Homo sapiens GN=HMGCS1 PE=1 SV=2
633	1	SwissProt	WASF2_HUMAN	94	54478	141	1	50	1	0.07	Wiskott-Aldrich syndrome protein family member 2 OS=Homo sapiens GN=WASF2 PE=1 SV=3
634	1	SwissProt	SEPT2_HUMAN	94	41689	212	1	52	1	0.09	Septin-2 OS=Homo sapiens GN=SEPT2 PE=1 SV=1
635	1	SwissProt	PRDX2_HUMAN	94	22049	210	1	31	1	0.18	Peroxiredoxin-2 OS=Homo sapiens GN=PRDX2 PE=1 SV=5
636	1	SwissProt	NUCB2_HUMAN	94	50278	226	1	68	1	0.08	Nucleobindin-2 OS=Homo sapiens GN=NUCB2 PE=1 SV=2
637	1	SwissProt	RAB32_HUMAN	94	25210	202	1	37	1	0.16	Ras-related protein Rab-32 OS=Homo sapiens GN=RAB32 PE=1 SV=3
638	1	SwissProt	AAKG1_HUMAN	94	37727	185	1	46	1	0.1	5'-AMP-activated protein kinase subunit gamma-1 OS=Homo sapiens GN=PRKAG1 PE=1 SV=1
639	1	SwissProt	COPB_HUMAN	94	108214	646	1	137	1	0.04	Coatomer subunit beta OS=Homo sapiens GN=COPB1 PE=1 SV=3
640	1	SwissProt	YMEL1_HUMAN	94	86686	454	1	115	1	0.04	ATP-dependent zinc metalloprotease YME1L1 OS=Homo sapiens GN=YME1L1 PE=1 SV=2
641	1	SwissProt	TTI1_HUMAN	94	123474	463	1	114	1	0.03	TELO2-interacting protein 1 homolog OS=Homo sapiens GN=TTI1 PE=1 SV=3
642	1	SwissProt	CHRD1_HUMAN	94	38264	289	1	57	1	0.1	Cysteine and histidine-rich domain-containing protein 1 OS=Homo sapiens GN=CHORDC1 PE=1 SV=2
643	1	SwissProt	CDK9_HUMAN	93	43149	200	1	52	1	0.09	Cyclin-dependent kinase 9 OS=Homo sapiens GN=CDK9 PE=1 SV=3
644	1	SwissProt	RBM14_HUMAN	93	69620	203	1	67	1	0.06	RNA-binding protein 14 OS=Homo sapiens GN=RBM14 PE=1 SV=2
645	1	SwissProt	NIBAN_HUMAN	93	104039	262	1	89	1	0.04	Protein Niban OS=Homo sapiens GN=FAM129A PE=1 SV=1
646	1	SwissProt	ERO1A_HUMAN	93	55213	190	1	58	1	0.07	ERO1-like protein alpha OS=Homo sapiens GN=ERO1A PE=1 SV=2
647	1	SwissProt	S100P_HUMAN	93	10450	37	1	12	1	0.42	Protein S100-P OS=Homo sapiens GN=S100P PE=1 SV=2
648	1	SwissProt	PLRG1_HUMAN	93	57500	237	1	63	1	0.07	Pleiotropic regulator 1 OS=Homo sapiens GN=PLRG1 PE=1 SV=1
649	1	SwissProt	PSB7_HUMAN	93	30288	103	1	33	1	0.13	Proteasome subunit beta type-7 OS=Homo sapiens GN=PSMB7 PE=1 SV=1
650	1	SwissProt	NQO2_HUMAN	93	26130	136	1	31	1	0.15	Ribosyldihydronicotinamide dehydrogenase [quinone] OS=Homo sapiens GN=NQO2 PE=1 SV=5
651	1	SwissProt	LMNB1_HUMAN	93	66653	457	1	102	1	0.06	Lamin-B1 OS=Homo sapiens GN=LMNB1 PE=1 SV=2
652	1	SwissProt	PRRC1_HUMAN	93	46729	151	1	32	1	0.08	Protein PRRC1 OS=Homo sapiens GN=PRRC1 PE=1 SV=1
653	1	SwissProt	NSDHL_HUMAN	93	42159	224	1	48	1	0.09	Sterol-4-alpha-carboxylate 3-dehydrogenase, decarboxylating OS=Homo sapiens GN=NSDHL PE=1 SV=2
654	1	SwissProt	PATL1_HUMAN	93	87138	280	1	87	1	0.04	Protein PAT1 homolog 1 OS=Homo sapiens GN=PATL1 PE=1 SV=2
655	1	SwissProt	STAU1_HUMAN	93	63428	352	1	70	1	0.06	Double-stranded RNA-binding protein Staufen homolog 1 OS=Homo sapiens GN=STAU1 PE=1 SV=2
656	1	SwissProt	SYUA_HUMAN	93	14451	110	1	19	1	0.29	Alpha-synuclein OS=Homo sapiens GN=SNCA PE=1 SV=1
657	1	SwissProt	LARP1_HUMAN	93	123833	755	1	164	1	0.03	La-related protein 1 OS=Homo sapiens GN=LARP1 PE=1 SV=2
658	1	SwissProt	MCM2_HUMAN	92	102516	505	1	126	1	0.04	DNA replication licensing factor MCM2 OS=Homo sapiens GN=MCM2 PE=1 SV=4
659	1	SwissProt	U5S1_HUMAN	92	110336	473	1	117	1	0.03	116 kDa U5 small nuclear ribonucleoprotein component OS=Homo sapiens GN=EFTUD2 PE=1 SV=1
660	1	SwissProt	BRE1A_HUMAN	92	114220	714	1	172	1	0.03	E3 ubiquitin-protein ligase BRE1A OS=Homo sapiens GN=RNF20 PE=1 SV=2
661	1	SwissProt	G6PI_HUMAN	92	63335	336	1	77	1	0.06	Glucose-6-phosphate isomerase OS=Homo sapiens GN=GPI PE=1 SV=4
662	1	SwissProt	BAG5_HUMAN	92	51738	270	1	68	1	0.08	BAG family molecular chaperone regulator 5 OS=Homo sapiens GN=BAG5 PE=1 SV=1
663	1	SwissProt	CRK_HUMAN	92	33867	169	1	42	1	0.12	Adapter molecule crk OS=Homo sapiens GN=CRK PE=1 SV=2
664	1	SwissProt	UBXN8_HUMAN	92	30750	139	1	33	1	0.13	UBX domain-containing protein 8 OS=Homo sapiens GN=UBXN8 PE=1 SV=2
665	1	SwissProt	DNJC3_HUMAN	92	58000	301	1	81	1	0.07	DnaJ homolog subfamily C member 3 OS=Homo sapiens GN=DNAJC3 PE=1 SV=1
666	1	SwissProt	SPB1_HUMAN	92	96898	387	1	105	1	0.04	pre-rRNA processing protein FTSJ3 OS=Homo sapiens GN=FTSJ3 PE=1 SV=2
667	1	SwissProt	SEPT6_HUMAN	92	50084	246	1	66	1	0.08	Septin-6 OS=Homo sapiens GN=SEPT6 PE=1 SV=4
668	1	SwissProt	PARP1_HUMAN	92	113811	761	1	163	1	0.03	Poly [ADP-ribose] polymerase 1 OS=Homo sapiens GN=PARP1 PE=1 SV=4
669	1	SwissProt	FAM3C_HUMAN	92	24950	89	1	32	1	0.16	Protein FAM3C OS=Homo sapiens GN=FAM3C PE=1 SV=1
670	1	SwissProt	JAK1_HUMAN	92	135016	694	1	174	1	0.03	Tyrosine-protein kinase JAK1 OS=Homo sapiens GN=JAK1 PE=1 SV=2
671	1	SwissProt	AL7A1_HUMAN	92	59020	415	1	61	1	0.07	Alpha-aminoadipic semialdehyde dehydrogenase OS=Homo sapiens GN=ALDH7A1 PE=1 SV=5
672	1	SwissProt	RUVB1_HUMAN	92	50538	309	1	68	1	0.08	RuvB-like 1 OS=Homo sapiens GN=RUVBL1 PE=1 SV=1
673	1	SwissProt	XRCC6_HUMAN	92	70084	469	1	98	1	0.06	X-ray repair cross-complementing protein 6 OS=Homo sapiens GN=XRCC6 PE=1 SV=2
674	1	SwissProt	MTPN_HUMAN	92	13058	86	1	17	1	0.32	Myotrophin OS=Homo sapiens GN=MTPN PE=1 SV=2
675	1	SwissProt	SYMC_HUMAN	92	102249	415	1	91	1	0.04	Methionine--tRNA ligase, cytoplasmic OS=Homo sapiens GN=MARS PE=1 SV=2
676	1	SwissProt	CUL1_HUMAN	92	90306	488	1	122	1	0.04	Cullin-1 OS=Homo sapiens GN=CUL1 PE=1 SV=2
677	1	SwissProt	TKT_HUMAN	91	68519	615	3	88	3	0.18	Transketolase OS=Homo sapiens GN=TKT PE=1 SV=3
678	1	SwissProt	IPO4_HUMAN	91	120179	498	1	108	1	0.03	Importin-4 OS=Homo sapiens GN=IPO4 PE=1 SV=2
679	1	SwissProt	MBB1A_HUMAN	91	149731	806	1	185	1	0.03	Myb-binding protein 1A OS=Homo sapiens GN=MYBBP1A PE=1 SV=2
680	1	SwissProt	S27A3_HUMAN	91	79393	151	1	59	1	0.05	Long-chain fatty acid transport protein 3 OS=Homo sapiens GN=SLC27A3 PE=2 SV=3
681	1	SwissProt	AT2C1_HUMAN	91	101653	397	1	98	1	0.04	Calcium-transporting ATPase type 2C member 1 OS=Homo sapiens GN=ATP2C1 PE=1 SV=3
682	1	SwissProt	SYIC_HUMAN	91	145718	570	1	167	1	0.03	Isoleucine--tRNA ligase, cytoplasmic OS=Homo sapiens GN=IARS PE=1 SV=2
683	1	SwissProt	PRDX1_HUMAN	91	22324	363	1	37	1	0.18	Peroxiredoxin-1 OS=Homo sapiens GN=PRDX1 PE=1 SV=1
684	1	SwissProt	EI2BD_HUMAN	91	58035	311	1	75	1	0.07	Translation initiation factor eIF-2B subunit delta OS=Homo sapiens GN=EIF2B4 PE=1 SV=2
685	1	SwissProt	SRRM2_HUMAN	91	300179	1445	1	357	1	0.01	Serine/arginine repetitive matrix protein 2 OS=Homo sapiens GN=SRRM2 PE=1 SV=2
686	1	SwissProt	FUS_HUMAN	91	53622	280	1	46	1	0.07	RNA-binding protein FUS OS=Homo sapiens GN=FUS PE=1 SV=1
687	1	SwissProt	PAIRB_HUMAN	91	44995	401	1	61	1	0.09	Plasminogen activator inhibitor 1 RNA-binding protein OS=Homo sapiens GN=SERBP1 PE=1 SV=2
688	1	SwissProt	LAS1L_HUMAN	91	83982	295	1	86	1	0.05	Ribosomal biogenesis protein LAS1L OS=Homo sapiens GN=LAS1L PE=1 SV=2
689	1	SwissProt	PDC6I_HUMAN	91	96590	565	1	122	1	0.04	Programmed cell death 6-interacting protein OS=Homo sapiens GN=PDCD6IP PE=1 SV=1
690	1	SwissProt	UBR4_HUMAN	91	580547	2177	1	554	1	0.01	E3 ubiquitin-protein ligase UBR4 OS=Homo sapiens GN=UBR4 PE=1 SV=1
691	1	SwissProt	POGZ_HUMAN	91	157355	411	1	120	1	0.02	Pogo transposable element with ZNF domain OS=Homo sapiens GN=POGZ PE=1 SV=2
692	1	SwissProt	PELP1_HUMAN	91	120879	295	1	68	1	0.03	Proline-, glutamic acid- and leucine-rich protein 1 OS=Homo sapiens GN=PELP1 PE=1 SV=2
693	1	SwissProt	DUS3_HUMAN	90	20693	106	1	25	1	0.2	Dual specificity protein phosphatase 3 OS=Homo sapiens GN=DUSP3 PE=1 SV=1
694	1	SwissProt	TB182_HUMAN	90	182711	845	1	188	1	0.02	182 kDa tankyrase-1-binding protein OS=Homo sapiens GN=TNKS1BP1 PE=1 SV=4
695	1	SwissProt	MMGT1_HUMAN	90	14734	55	1	19	1	0.28	Membrane magnesium transporter 1 OS=Homo sapiens GN=MMGT1 PE=1 SV=1
696	1	SwissProt	ERP29_HUMAN	90	29032	183	1	47	1	0.14	Endoplasmic reticulum resident protein 29 OS=Homo sapiens GN=ERP29 PE=1 SV=4
697	1	SwissProt	AMPB_HUMAN	90	73234	267	1	72	1	0.05	Aminopeptidase B OS=Homo sapiens GN=RNPEP PE=1 SV=2
698	1	SwissProt	DESP_HUMAN	90	334021	2170	1	539	1	0.01	Desmoplakin OS=Homo sapiens GN=DSP PE=1 SV=3
699	1	SwissProt	DEOC_HUMAN	90	35494	225	1	57	1	0.11	Deoxyribose-phosphate aldolase OS=Homo sapiens GN=DERA PE=1 SV=2
700	1	SwissProt	RTN4_HUMAN	90	130250	483	1	122	1	0.03	Reticulon-4 OS=Homo sapiens GN=RTN4 PE=1 SV=2
701	1	SwissProt	FUMH_HUMAN	90	54773	302	1	72	1	0.07	Fumarate hydratase, mitochondrial OS=Homo sapiens GN=FH PE=1 SV=3
702	1	SwissProt	IF2B1_HUMAN	90	63783	404	1	92	1	0.06	Insulin-like growth factor 2 mRNA-binding protein 1 OS=Homo sapiens GN=IGF2BP1 PE=1 SV=2
703	1	SwissProt	EPHA2_HUMAN	90	109679	429	1	114	1	0.04	Ephrin type-A receptor 2 OS=Homo sapiens GN=EPHA2 PE=1 SV=2
704	1	SwissProt	MCM7_HUMAN	90	81884	528	1	110	1	0.05	DNA replication licensing factor MCM7 OS=Homo sapiens GN=MCM7 PE=1 SV=4
705	1	SwissProt	PEX5_HUMAN	90	71163	230	1	60	1	0.05	Peroxisomal targeting signal 1 receptor OS=Homo sapiens GN=PEX5 PE=1 SV=3
706	1	SwissProt	IDHC_HUMAN	90	46915	264	1	66	1	0.08	Isocitrate dehydrogenase [NADP] cytoplasmic OS=Homo sapiens GN=IDH1 PE=1 SV=2
707	1	SwissProt	PSA5_HUMAN	90	26565	148	1	26	1	0.15	Proteasome subunit alpha type-5 OS=Homo sapiens GN=PSMA5 PE=1 SV=3
708	1	SwissProt	ILF2_HUMAN	90	43263	200	1	45	1	0.09	Interleukin enhancer-binding factor 2 OS=Homo sapiens GN=ILF2 PE=1 SV=2
709	1	SwissProt	F262_HUMAN	89	58953	323	1	95	1	0.07	6-phosphofructo-2-kinase/fructose-2,6-bisphosphatase 2 OS=Homo sapiens GN=PFKFB2 PE=1 SV=2
710	1	SwissProt	GRHPR_HUMAN	89	36045	156	1	42	1	0.11	Glyoxylate reductase/hydroxypyruvate reductase OS=Homo sapiens GN=GRHPR PE=1 SV=1
711	1	SwissProt	CDK1_HUMAN	89	34131	187	1	46	1	0.12	Cyclin-dependent kinase 1 OS=Homo sapiens GN=CDK1 PE=1 SV=3
712	1	SwissProt	CLPP_HUMAN	89	30446	175	1	36	1	0.13	ATP-dependent Clp protease proteolytic subunit, mitochondrial OS=Homo sapiens GN=CLPP PE=1 SV=1
713	1	SwissProt	DNJA1_HUMAN	89	45581	239	1	61	1	0.09	DnaJ homolog subfamily A member 1 OS=Homo sapiens GN=DNAJA1 PE=1 SV=2
714	1	SwissProt	RAB7A_HUMAN	89	23760	198	2	37	1	0.17	Ras-related protein Rab-7a OS=Homo sapiens GN=RAB7A PE=1 SV=1
715	1	SwissProt	GCC1_HUMAN	89	87985	539	1	137	1	0.04	GRIP and coiled-coil domain-containing protein 1 OS=Homo sapiens GN=GCC1 PE=1 SV=1
716	1	SwissProt	DRG1_HUMAN	89	40802	282	1	55	1	0.1	Developmentally-regulated GTP-binding protein 1 OS=Homo sapiens GN=DRG1 PE=1 SV=1
717	1	SwissProt	STAT3_HUMAN	89	88810	405	1	97	1	0.04	Signal transducer and activator of transcription 3 OS=Homo sapiens GN=STAT3 PE=1 SV=2
718	1	SwissProt	FCL_HUMAN	89	36098	195	1	43	1	0.11	GDP-L-fucose synthase OS=Homo sapiens GN=TSTA3 PE=1 SV=1
719	1	SwissProt	EMC10_HUMAN	89	27558	86	1	25	1	0.15	ER membrane protein complex subunit 10 OS=Homo sapiens GN=EMC10 PE=1 SV=1
720	1	SwissProt	USP9X_HUMAN	89	295515	1113	1	308	1	0.01	Probable ubiquitin carboxyl-terminal hydrolase FAF-X OS=Homo sapiens GN=USP9X PE=1 SV=3
721	1	SwissProt	ACTN1_HUMAN	88	103563	690	1	142	1	0.04	Alpha-actinin-1 OS=Homo sapiens GN=ACTN1 PE=1 SV=2
722	1	SwissProt	PAK2_HUMAN	88	58291	340	1	68	1	0.07	Serine/threonine-protein kinase PAK 2 OS=Homo sapiens GN=PAK2 PE=1 SV=3
723	1	SwissProt	ECHM_HUMAN	88	31823	274	1	46	1	0.12	Enoyl-CoA hydratase, mitochondrial OS=Homo sapiens GN=ECHS1 PE=1 SV=4
724	1	SwissProt	RAB5A_HUMAN	88	23872	185	1	30	1	0.17	Ras-related protein Rab-5A OS=Homo sapiens GN=RAB5A PE=1 SV=2
725	1	SwissProt	EXOS7_HUMAN	88	32428	155	1	41	1	0.12	Exosome complex component RRP42 OS=Homo sapiens GN=EXOSC7 PE=1 SV=3
726	1	SwissProt	CALX_HUMAN	88	67982	441	1	70	1	0.06	Calnexin OS=Homo sapiens GN=CANX PE=1 SV=2
727	1	SwissProt	2ABA_HUMAN	88	52173	219	1	59	1	0.07	Serine/threonine-protein phosphatase 2A 55 kDa regulatory subunit B alpha isoform OS=Homo sapiens GN=PPP2R2A PE=1 SV=1
728	1	SwissProt	ROA2_HUMAN	88	37464	334	2	52	1	0.11	Heterogeneous nuclear ribonucleoproteins A2/B1 OS=Homo sapiens GN=HNRNPA2B1 PE=1 SV=2
729	1	SwissProt	PTN12_HUMAN	88	88907	330	1	100	1	0.04	Tyrosine-protein phosphatase non-receptor type 12 OS=Homo sapiens GN=PTPN12 PE=1 SV=3
730	1	SwissProt	DJC13_HUMAN	87	256533	1184	1	299	1	0.01	DnaJ homolog subfamily C member 13 OS=Homo sapiens GN=DNAJC13 PE=1 SV=5
731	1	SwissProt	UN45A_HUMAN	87	104266	553	1	139	1	0.04	Protein unc-45 homolog A OS=Homo sapiens GN=UNC45A PE=1 SV=1
732	1	SwissProt	MAOM_HUMAN	87	66029	234	1	73	1	0.06	NAD-dependent malic enzyme, mitochondrial OS=Homo sapiens GN=ME2 PE=1 SV=1
733	1	SwissProt	PP6R3_HUMAN	87	98577	410	1	96	1	0.04	Serine/threonine-protein phosphatase 6 regulatory subunit 3 OS=Homo sapiens GN=PPP6R3 PE=1 SV=2
734	1	SwissProt	SYMPK_HUMAN	87	141915	722	1	180	1	0.03	Symplekin OS=Homo sapiens GN=SYMPK PE=1 SV=2
735	1	SwissProt	SMD2_HUMAN	87	13632	91	1	22	1	0.31	Small nuclear ribonucleoprotein Sm D2 OS=Homo sapiens GN=SNRPD2 PE=1 SV=1
736	1	SwissProt	EIF3B_HUMAN	86	92823	456	1	109	1	0.04	Eukaryotic translation initiation factor 3 subunit B OS=Homo sapiens GN=EIF3B PE=1 SV=3
737	1	SwissProt	FXR1_HUMAN	86	70020	333	1	98	1	0.06	Fragile X mental retardation syndrome-related protein 1 OS=Homo sapiens GN=FXR1 PE=1 SV=3
738	1	SwissProt	COPG1_HUMAN	86	98967	581	1	123	1	0.04	Coatomer subunit gamma-1 OS=Homo sapiens GN=COPG1 PE=1 SV=1
739	1	SwissProt	AATM_HUMAN	86	47886	319	1	68	1	0.08	Aspartate aminotransferase, mitochondrial OS=Homo sapiens GN=GOT2 PE=1 SV=3
740	1	SwissProt	NDUS3_HUMAN	85	30337	204	1	46	1	0.13	NADH dehydrogenase [ubiquinone] iron-sulfur protein 3, mitochondrial OS=Homo sapiens GN=NDUFS3 PE=1 SV=1
741	1	SwissProt	VAPA_HUMAN	85	28103	189	1	37	1	0.14	Vesicle-associated membrane protein-associated protein A OS=Homo sapiens GN=VAPA PE=1 SV=3
